# Supplementary material for: Prognosis and Personalized In Silico Prediction of Treatment Efficacy in Cardiovascular and Chronic Kidney Disease: A Proof-of-Concept Study
Source: Pharmaceuticals (Basel). 2023 Sep 14;16(9):1298. doi: 10.3390/ph16091298 (PMC10537115; doi:10.3390/ph16091298)
Supplement: Supplementary file 1 [file pharmaceuticals-16-01298-s001.zip]

Archive with 1 entries (1 files):
- pharmaceuticals-2563927-supplementary.xlsx
