# Supplementary material for: Prognosis and Personalized In Silico Prediction of Treatment Efficacy in Cardiovascular and Chronic Kidney Disease: A Proof-of-Concept Study
Source: Pharmaceuticals (Basel). 2023 Sep 14;16(9):1298. doi: 10.3390/ph16091298 (PMC10537115; doi:10.3390/ph16091298)
Supplement: Supplementary file 1 [file pharmaceuticals-16-01298-s001.zip › pharmaceuticals-2563927-supplementary.xlsx]

## Sheet: Tabelle2
Table S1. Classifier recalibration score before and after the in-silico treatment. NA: patients who were already receiving one of the treatments at the beginning of the study.
Patient ID	CAD.event	HF.event	CKD_Event	HF2	HF2_MRA	HF2_SGLT2i	HF2_Oliveoil	HF2_GLP1A	HF2_Exercise	HF2_DPP4i	HF2_ARB	CAD 160-marker	CAD 160-marker_MRA	CAD 160-marker_SGLT2i	CAD 160-marker_Oliveoil	CAD 160-marker_GPL1A	CAD 160-marker_Exercise	CAD 160-marker_DPP4i	CAD 160-marker_ARB	CKD273	CKD273_MRA	CKD273_SGLT2i	CKD273_Oliveoil	CKD273_GLP1A	CKD273_Exercise	CKD273_DPP4i	CKD273_ARB
58467	1		1	0.106	0.0956575	0.103305	0.0963937	0.100716	0.0949096	0.112455	0.125031	-0.091	-0.0980944	-0.077636	-0.0583232	-0.0951536	-0.0894079	-0.105907	-0.104508	-0.759	-0.757405	-0.720706	-0.762283	-0.769302	-0.719902	-0.742879	-0.756692
57174	1		0	-0.075	-0.0433425	-0.0356949	-0.0676063	-0.0702843	-0.0560904	-0.0855447	-0.073969	0.51	0.516906	0.499364	0.497677	0.504846	0.512592	0.529093	0.554492	-0.778	-0.776405	-0.706706	-0.761283	-0.788302	-0.754902	-0.779879	-0.690692
57246	1		0	-0.477	-0.447343	-0.439695	-0.470606	-0.476284	-0.50109	-0.492545	-0.465969	0.506	0.517906	0.494364	0.489677	0.500846	0.508592	0.514093	0.596492	-0.924	-0.926405	-0.976706	-0.914283	-0.928302	-0.906902	-0.921879	-0.829692
57338	1		0	-0.362	-0.334343	-0.326695	-0.362606	-0.354284	-0.34009	-0.403545	-0.348969	-0.133	-0.130094	-0.143636	-0.138323	-0.124154	-0.130408	-0.171907	-0.0235076	-0.256	-0.257405	-0.243706	-0.244283	-0.259302	-0.233902	-0.254879	-0.276692
57536	1			-0.887	-0.862343	-0.854695	-0.885606	-0.878284	-0.85909	-0.884545	-0.809969	-0.182	-0.181094	-0.193636	-0.199323	-0.187154	-0.179408	-0.150907	-0.172508	-1.073	-1.08041	-0.932706	-1.06628	-1.0813	-1.1149	-1.07888	-1.00869
57872	1			0.111	0.0976575	0.105305	0.124394	0.105716	0.11591	0.135455	0.077031	-0.315	-0.311094	-0.301636	-0.326323	-0.320154	-0.312408	-0.286907	-0.424508	-0.789	-0.785405	-0.789706	-0.792283	-0.790302	-0.821902	-0.843879	-0.860692
59282	1		0	-0.037	-0.0303425	-0.0226949	-0.0466063	-0.0492843	-0.0370904	-0.0635447	-0.094969	-0.264	-0.265094	-0.250636	-0.277323	-0.255154	-0.262408	-0.283907	-0.334508	-0.507	-0.504405	-0.497706	-0.508283	-0.505302	-0.462902	-0.536879	-0.559692
57848	1		0	-0.245	-0.217343	-0.209695	-0.236606	-0.248284	-0.23009	-0.201545	-0.209969	0.07	0.0739056	0.083364	0.101677	0.0658464	0.0725921	0.0700927	0.114492	-1.097	-1.09441	-1.00471	-1.08628	-1.1083	-1.0409	-1.11288	-1.12669
57829	1		0	0	0.0186575	0.0263051	0.00739373	-0.00428433	0.00490958	-0.0185447	-0.065969	0.552	0.553906	0.541364	0.562677	0.547846	0.555592	0.602093	0.522492	-0.587	-0.583405	-0.583706	-0.596283	-0.582302	-0.615902	-0.613879	-0.555692
58528	1		0	-0.161	-0.188343	-0.180695	-0.166606	-0.153284	-0.18309	-0.163545	-0.190969	-0.659	-0.661094	-0.645636	-0.628323	-0.650154	-0.663408	-0.659907	-0.834508	-0.088	-0.084405	-0.134706	-0.100283	-0.0833022	-0.100902	-0.0948793	-0.173692
57183	1		0	-0.319	-0.286343	-0.278695	-0.311606	-0.312284	-0.35209	-0.325545	-0.315969	0.171	0.179906	0.159364	0.186677	0.165846	0.173592	0.183093	0.199492	-0.852	-0.848405	-0.876706	-0.842283	-0.857302	-0.938902	-0.818879	-0.753692
57215	1		0	0.019	0.0106575	0.0183051	0.0283937	0.0267157	0.00690958	-0.0245447	-0.036969	0.111	0.118906	0.099364	0.0956768	0.105846	0.114592	0.120093	0.223492	-0.584	-0.584405	-0.565706	-0.584283	-0.586302	-0.629902	-0.577879	-0.581692
57263	1		0	-0.101	-0.116343	-0.108695	-0.0926063	-0.106284	-0.10509	-0.140545	-0.110969	0.305	0.301906	0.318364	0.300677	0.299846	0.308592	0.314093	0.300492	-0.966	-0.971405	-1.00071	-0.962283	-0.972302	-0.948902	-0.897879	-0.903692
57427	1		0	-0.99	-0.962343	-0.954695	-0.984606	-0.983284	-0.96409	-0.987545	-0.969969	0.036	0.0369056	0.024364	0.0316768	0.0308464	0.0385921	0.0770927	0.0904924	-1.079	-1.08141	-0.986706	-1.06828	-1.0783	-1.1049	-0.996879	-0.969692
57414	1		0	-0.231	-0.266343	-0.258695	-0.230606	-0.235284	-0.22609	-0.255545	-0.257969	-0.106	-0.107094	-0.092636	-0.0993232	-0.110154	-0.103408	-0.120907	-0.107508	-0.923	-0.916405	-0.917706	-0.917283	-0.930302	-0.828902	-0.982879	-0.929692
57533	1		0	0.342	0.365657	0.373305	0.344394	0.344716	0.35991	0.324455	0.347031	0.106	0.106906	0.094364	0.119677	0.100846	0.108592	0.174093	0.0984924	-0.208	-0.183405	-0.305706	-0.200283	-0.204302	-0.271902	-0.180879	-0.256692
57564	1		0	-0.565	-0.572343	-0.564695	-0.557606	-0.563284	-0.59109	-0.593545	-0.548969	-0.086	-0.0850944	-0.096636	-0.0753232	-0.0901536	-0.0834079	-0.0199073	-0.0885076	-0.749	-0.749405	-0.694706	-0.744283	-0.752302	-0.771902	-0.723879	-0.733692
58165	1		0	-0.464	-0.431343	-0.423695	-0.457606	-0.461284	-0.47609	-0.472545	-0.467969	-0.259	-0.255094	-0.270636	-0.264323	-0.263154	-0.254408	-0.217907	-0.421508	-0.783	-0.784405	-0.783706	-0.781283	-0.784302	-0.776902	-0.796879	-0.769692
58530	1		0	-0.237	-0.243343	-0.235695	-0.243606	-0.232284	-0.20609	-0.253545	-0.284969	0.4	0.403906	0.388364	0.414677	0.394846	0.402592	0.427093	0.456492	-0.501	-0.495405	-0.514706	-0.493283	-0.503302	-0.596902	-0.480879	-0.515692
58531	1		0	0.419	0.401657	0.409305	0.426394	0.424716	0.44191	0.357455	0.445031	0.392	0.393906	0.405364	0.424677	0.387846	0.378592	0.413093	0.431492	-0.14	-0.137405	-0.173706	-0.133283	-0.141302	-0.155902	-0.161879	-0.234692
58988	1		0	0.281	0.264657	0.272305	0.257394	0.279716	0.27791	0.292455	0.275031	-0.03	-0.0250944	-0.016636	0.00567681	-0.0211536	-0.0444079	-0.0279073	-0.152508	-0.835	-0.834405	-0.867706	-0.851283	-0.832302	-0.871902	-0.847879	-0.874692
59794	1		0	-0.394	-0.428343	-0.420695	-0.423606	-0.403284	-0.41809	-0.438545	-0.403969	-0.184	-0.189094	-0.170636	-0.151323	-0.175154	-0.199408	-0.189907	-0.285508	-0.195	-0.197405	-0.251706	-0.219283	-0.191302	-0.175902	-0.225879	-0.283692
104994	1		0	-0.637	-0.616343	-0.608695	-0.634606	-0.636284	-0.61709	-0.618545	NA	-0.129	-0.136094	-0.140636	-0.131323	-0.134154	-0.126408	-0.0919073	NA	-1.224	-1.21941	-1.15071	-1.21928	-1.2293	-1.2379	-1.16488	NA
107665	1		0	-0.502	-0.482343	-0.474695	-0.488606	-0.494284	-0.48809	-0.497545	NA	-0.094	-0.0990944	-0.106636	-0.113323	-0.0991536	-0.0904079	-0.0989073	NA	-0.403	-0.404405	-0.346706	-0.401283	-0.407302	-0.427902	-0.462879	NA
109396	1		0	-1.603	-1.58434	-1.57669	-1.59761	-1.59628	-1.58109	-1.54354	NA	-0.717	-0.720094	-0.729636	-0.737323	-0.722154	-0.714408	-0.720907	NA	-1.19	-1.20541	-1.12171	-1.19428	-1.1963	-1.1769	-1.21388	NA
109472	1		0	-0.925	-0.933343	-0.925695	-0.921606	-0.932284	-0.94709	-0.927545	NA	-0.126	-0.126094	-0.138636	-0.125323	-0.131154	-0.122408	-0.0459073	NA	-0.949	-0.954405	-0.862706	-0.951283	-0.958302	-0.991902	-0.823879	NA
99070	1		0	-0.682	-0.659343	-0.651695	-0.673606	-0.683284	-0.65809	-0.668545	NA	-0.187	-0.180094	-0.198636	-0.188323	-0.193154	-0.184408	-0.206907	NA	-1.259	-1.27141	-1.16171	-1.24828	-1.2683	-1.2089	-1.23988	NA
97942	1		0	-0.368	-0.347343	-0.339695	-0.360606	-0.372284	-0.40609	-0.338545	NA	-0.976	-0.979094	-0.987636	-0.973323	-0.981154	-0.989408	-0.969907	NA	-0.068	-0.067405	-0.168706	-0.0802834	-0.0603022	-0.138902	-0.0678793	NA
108510	1		0	-0.643	-0.656343	-0.648695	-0.631606	-0.642284	-0.67409	-0.675545	NA	0.196	0.194906	0.209364	0.189677	0.190846	0.199592	0.158093	NA	-0.287	-0.278405	-0.375706	-0.292283	-0.282302	-0.376902	-0.277879	NA
116953	1		0	-0.128	-0.104343	-0.0966949	-0.126606	-0.129284	-0.17909	-0.133545	NA	0.022	0.0279056	0.010364	-0.0113232	0.0168464	0.0265921	0.0210927	NA	-0.267	-0.266405	-0.438706	-0.270283	-0.262302	-0.418902	-0.254879	NA
99805	1		0	-1.232	-1.20234	-1.19469	-1.22761	-1.23228	-1.19009	-1.25054	-1.17997	-0.109	-0.0980944	-0.120636	-0.126323	-0.114154	-0.105408	-0.124907	0.0144924	-1.181	-1.20141	-1.09671	-1.16928	-1.1863	-1.1319	-1.19188	-0.940692
147831	1		0	-0.891	-0.859343	-0.851695	-0.879606	-0.885284	-0.85509	-0.904545	NA	0.263	0.257906	0.250364	0.255677	0.257846	0.265592	0.263093	NA	-0.88	-0.884405	-0.737706	-0.870283	-0.888302	-0.794902	-0.899879	NA
104545	1		0	-0.109	-0.0863425	-0.0786949	-0.100606	-0.107284	-0.10109	-0.132545	-0.115969	0.125	0.120906	0.138364	0.124677	0.119846	0.127592	0.130093	0.179492	-0.563	-0.566405	-0.523706	-0.558283	-0.565302	-0.521902	-0.564879	-0.494692
156519	1		0	-0.71	-0.721343	-0.713695	-0.701606	-0.709284	-0.67809	-0.746545	NA	0.006	0.00890564	-0.00663599	-0.0133232	0.000846374	0.00859212	-0.0239073	NA	-0.543	-0.528405	-0.476706	-0.523283	-0.544302	-0.461902	-0.575879	NA
100888	1		0	0.325	0.340657	0.348305	0.332394	0.334716	0.34291	0.283455	NA	0.017	0.0119056	0.00536401	0.0456768	0.0118464	0.0205921	-0.00190725	NA	-0.248	-0.242405	-0.277706	-0.239283	-0.251302	-0.332902	-0.234879	NA
107860	1		0	-0.869	-0.833343	-0.825695	-0.858606	-0.855284	-0.83409	-0.877545	NA	0.413	0.407906	0.426364	0.415677	0.407846	0.415592	0.412093	NA	-0.854	-0.858405	-0.716706	-0.854283	-0.860302	-0.771902	-0.873879	NA
117446	1		0	-0.675	-0.655343	-0.647695	-0.681606	-0.675284	-0.66009	-0.679545	-0.677969	-0.256	-0.254094	-0.267636	-0.272323	-0.261154	-0.252408	-0.253907	-0.167508	-0.552	-0.558405	-0.553706	-0.550283	-0.560302	-0.629902	-0.434879	-0.513692
100889	1		0	0.226	0.212657	0.220305	0.242394	0.234716	0.22791	0.209455	NA	-0.409	-0.411094	-0.420636	-0.428323	-0.414154	-0.405408	-0.382907	NA	-0.563	-0.560405	-0.633706	-0.574283	-0.563302	-0.541902	-0.562879	NA
111189	1		0	1.153	1.13466	1.14231	1.15239	1.15472	1.09891	1.10246	1.06203	-0.465	-0.460094	-0.451636	-0.483323	-0.470154	-0.462408	-0.479907	-0.430508	0.302	0.312595	0.160294	0.298717	0.307698	0.169098	0.273121	0.186308
97523	1		0	0.196	0.183657	0.191305	0.206394	0.188716	0.18191	0.214455	NA	0.065	0.0679056	0.052364	0.0636768	0.0598464	0.0685921	0.0700927	NA	-0.223	-0.207405	-0.261706	-0.227283	-0.223302	-0.302902	-0.250879	NA
105859	1		0	-0.638	-0.611343	-0.603695	-0.630606	-0.636284	-0.66009	-0.650545	NA	-0.19	-0.187094	-0.202636	-0.207323	-0.195154	-0.187408	-0.237907	NA	-0.331	-0.334405	-0.339706	-0.337283	-0.330302	-0.380902	-0.311879	NA
151325	1		0	0.054	0.0876575	0.0953051	0.0693937	0.0617157	0.0179096	0.0334553	NA	-0.752	-0.750094	-0.762636	-0.765323	-0.756154	-0.747408	-0.727907	NA	-0.291	-0.288405	-0.423706	-0.292283	-0.292302	-0.409902	-0.294879	NA
88559	1		0	-0.428	-0.392343	-0.384695	-0.426606	-0.425284	-0.47509	-0.472545	-0.397969	0.221	0.222906	0.209364	0.203677	0.215846	0.225592	0.245093	0.276492	-0.538	-0.533405	-0.607706	-0.544283	-0.544302	-0.702902	-0.475879	-0.498692
82840	1		0	-0.547	-0.512343	-0.504695	-0.544606	-0.549284	-0.55009	-0.539545	NA	0.176	0.178906	0.163364	0.154677	0.170846	0.178592	0.163093	NA	-1.133	-1.12741	-1.03671	-1.12228	-1.1393	-1.1179	-1.10588	NA
109441	1		1	-0.588	-0.556343	-0.548695	-0.572606	-0.589284	-0.56109	-0.594545	-0.609969	-0.37	-0.371094	-0.381636	-0.370323	-0.375154	-0.367408	-0.357907	-0.329508	-0.294	-0.293405	-0.224706	-0.296283	-0.298302	-0.228902	-0.364879	-0.338692
105498	1		1	0.384	0.375657	0.383305	0.386394	0.384716	0.33891	0.324455	0.325031	0.393	0.389906	0.380364	0.404677	0.387846	0.396592	0.411093	0.482492	-0.023	-0.012405	-0.0827064	-0.0262834	-0.0183022	-0.145902	0.0111207	-0.0436919
112644	1		0	-0.266	NA	-0.268695	-0.270606	-0.262284	-0.32909	-0.317545	-0.229969	-0.271	NA	-0.257636	-0.293323	-0.276154	-0.268408	-0.295907	-0.214508	0.02	NA	-0.123706	0.0127166	0.0236978	-0.0609024	0.0531207	-0.0136919
118561	1		0	0.095	0.0846575	0.0923051	0.103394	0.103716	0.0449096	0.0504553	NA	0.565	0.569906	0.578364	0.577677	0.559846	0.568592	0.565093	NA	-0.579	-0.574405	-0.687706	-0.583283	-0.577302	-0.706902	-0.543879	NA
110854	1		0	-1.077	-1.04434	-1.03669	-1.06861	-1.06928	-1.08609	-1.07454	-0.983969	0.428	0.430906	0.415364	0.401677	0.422846	0.431592	0.406093	0.533492	-0.504	-0.502405	-0.552706	-0.504283	-0.498302	-0.614902	-0.501879	-0.486692
103106	1		0	-0.652	-0.621343	-0.613695	-0.642606	-0.643284	-0.62009	-0.665545	NA	-0.128	-0.121094	-0.139636	-0.131323	-0.133154	-0.124408	-0.118907	NA	-0.97	-0.963405	-0.796706	-0.950283	-0.980302	-0.880902	-0.996879	NA
99809	1		0	0.336	0.371657	0.379305	0.345394	0.344716	0.31691	0.354455	0.290031	-0.932	-0.922094	-0.942636	-0.957323	-0.937154	-0.946408	-0.931907	-0.994508	0.186	0.194595	0.102294	0.187717	0.190698	0.157098	0.166121	0.0713081
116994	1		0	-1.666	-1.63234	-1.62469	-1.66461	-1.66728	-1.63109	-1.63854	NA	-0.117	-0.111094	-0.128636	-0.138323	-0.122154	-0.114408	-0.0709073	NA	-1.106	-1.11641	-0.967706	-1.08528	-1.1153	-1.0049	-1.15388	NA
118140	1		0	-0.928	-0.938343	-0.930695	-0.920606	-0.920284	-0.89709	-0.937545	-0.888969	0.028	0.0249056	0.016364	0.0186768	0.0228464	0.0315921	0.0240927	0.0634924	-1.359	-1.36141	-1.18371	-1.34028	-1.3633	-1.3309	-1.37388	-1.20869
109397	1		0	-0.507	-0.517343	-0.509695	-0.499606	-0.500284	-0.54309	-0.534545	-0.540969	0.028	0.0249056	0.015364	0.0136768	0.0228464	0.0315921	0.0240927	0.0464924	0.063	0.066595	-0.0837064	0.0597166	0.0676978	-0.0679024	0.0901207	0.0253081
109457	1		0	-0.269	-0.253343	-0.245695	-0.272606	-0.268284	-0.28709	-0.303545	NA	-0.267	-0.274094	-0.253636	-0.266323	-0.272154	-0.263408	-0.234907	NA	-0.83	-0.826405	-0.922706	-0.844283	-0.830302	-0.953902	-0.742879	NA
83862	1		0	0.554	0.528657	0.536305	0.562394	0.562716	0.50191	0.513455	0.513031	0.016	0.0129056	0.029364	0.00667681	0.0118464	0.0185921	0.0220927	-0.0355076	0.378	0.385595	0.174294	0.373717	0.386698	0.241098	0.391121	0.296308
114401	1		0	-0.086	-0.101343	-0.0936949	-0.0836063	-0.102284	-0.12109	-0.0455447	NA	-0.366	-0.362094	-0.377636	-0.335323	-0.371154	-0.362408	-0.370907	NA	-0.217	-0.207405	-0.236706	-0.213283	-0.221302	-0.205902	-0.181879	NA
82839	1		0	-0.671	-0.667343	-0.659695	-0.674606	-0.671284	-0.66509	-0.671545	NA	-0.068	-0.0570944	-0.080636	-0.100323	-0.0731536	-0.0644079	-0.0629073	NA	-0.24	-0.252405	-0.215706	-0.234283	-0.248302	-0.222902	-0.225879	NA
98564	1		0	-0.534	-0.510343	-0.502695	-0.535606	-0.540284	-0.53209	-0.498545	-0.537969	-0.653	-0.658094	-0.664636	-0.636323	-0.644154	-0.651408	-0.671907	-0.649508	-1.28	-1.28141	-1.34871	-1.29528	-1.2873	-1.3149	-1.22188	-1.14069
83631	1		0	-0.398	-0.375343	-0.367695	-0.394606	-0.390284	-0.39709	-0.410545	NA	-0.452	-0.450094	-0.463636	-0.467323	-0.457154	-0.449408	-0.431907	NA	-0.336	-0.334405	-0.317706	-0.360283	-0.337302	-0.326902	-0.394879	NA
112278	1		0	-0.765	-0.738343	-0.730695	-0.755606	-0.759284	-0.76309	-0.750545	NA	-0.159	-0.163094	-0.145636	-0.170323	-0.150154	-0.172408	-0.146907	NA	-1.073	-1.07541	-1.03271	-1.07428	-1.0813	-1.0729	-1.06988	NA
88938	1		0	-0.581	-0.547343	-0.539695	-0.568606	-0.579284	-0.60109	-0.567545	-0.654969	-0.51	-0.505094	-0.521636	-0.497323	-0.501154	-0.523408	-0.519907	-0.457508	-0.588	-0.597405	-0.568706	-0.593283	-0.588302	-0.630902	-0.587879	-0.580692
116710	1		0	-0.313	-0.350343	-0.342695	-0.320606	-0.311284	-0.39909	-0.339545	NA	-0.627	-0.613094	-0.613636	-0.638323	-0.632154	-0.649408	-0.631907	NA	0.13	0.129595	-0.0867064	0.116717	0.134698	0.0220976	0.140121	NA
93520	1			-0.312	-0.298343	-0.290695	-0.305606	-0.318284	-0.30609	-0.327545	-0.325969	-1.043	-1.05009	-1.05364	-1.06032	-1.03415	-1.04041	-1.05691	-0.995508	-0.505	-0.514405	-0.459706	-0.515283	-0.500302	-0.456902	-0.535879	-0.534692
93526	1		0	-0.995	-0.960343	-0.952695	-0.982606	-1.00328	-0.96209	-0.975545	-0.988969	-0.561	-0.562094	-0.571636	-0.570323	-0.552154	-0.558408	-0.587907	-0.514508	-0.847	-0.867405	-0.702706	-0.843283	-0.856302	-0.779902	-0.864879	-0.777692
93600	1			-0.772	-0.747343	-0.739695	-0.766606	-0.769284	-0.73909	-0.771545	-0.846969	-0.419	-0.415094	-0.405636	-0.437323	-0.424154	-0.415408	-0.404907	-0.415508	-0.641	-0.662405	-0.504706	-0.641283	-0.644302	-0.560902	-0.674879	-0.662692
66106	1		0	-0.779	-0.801343	-0.793695	-0.759606	-0.783284	-0.76509	-0.784545	-0.718969	-0.818	-0.814094	-0.828636	-0.845323	-0.823154	-0.815408	-0.829907	-0.810508	-1.141	-1.14141	-1.01471	-1.12128	-1.1423	-1.0399	-1.09188	-0.932692
66178	1		0	0.035	0.0696575	0.0773051	0.0433937	0.0337157	-0.0110904	0.0474553	0.079031	0.15	0.146906	0.138364	0.180677	0.158846	0.153592	0.108093	0.135492	-0.482	-0.489405	-0.538706	-0.477283	-0.485302	-0.517902	-0.481879	-0.527692
66176	1		0	0.51	0.502657	0.510305	0.514394	0.518716	0.51991	0.495455	0.471031	-0.162	-0.174094	-0.173636	-0.165323	-0.167154	-0.159408	-0.133907	-0.0785076	-0.359	-0.349405	-0.510706	-0.350283	-0.361302	-0.390902	-0.314879	-0.416692
66216	1		0	-0.916	-0.885343	-0.877695	-0.907606	-0.909284	-0.88409	-0.930545	-0.932969	-0.478	-0.474094	-0.488636	-0.501323	-0.483154	-0.475408	-0.435907	-0.485508	-0.742	-0.753405	-0.623706	-0.739283	-0.744302	-0.659902	-0.793879	-0.701692
66278	1			-0.383	-0.357343	-0.349695	-0.380606	-0.392284	-0.37609	-0.416545	-0.309969	0.117	0.124906	0.130364	0.139677	0.111846	0.118592	0.127093	0.169492	-1.152	-1.16141	-1.03971	-1.15928	-1.1583	-1.0749	-1.13688	-1.04869
66336	1			-0.074	-0.0963425	-0.0886949	-0.0846063	-0.0812843	-0.12109	-0.104545	-0.094969	-0.006	-0.00909436	-0.018636	0.0126768	-0.0111536	-0.00240788	0.0140927	0.0284924	-0.332	-0.324405	-0.482706	-0.327283	-0.331302	-0.474902	-0.306879	-0.386692
66355	1		0	-0.93	-0.901343	-0.893695	-0.925606	-0.931284	-0.90609	-0.926545	-0.949969	-0.844	-0.841094	-0.855636	-0.861323	-0.849154	-0.841408	-0.846907	-0.762508	-0.797	-0.810405	-0.785706	-0.786283	-0.808302	-0.807902	-0.803879	-0.700692
66356	1			-0.825	-0.802343	-0.794695	-0.834606	-0.826284	-0.82809	-0.804545	-0.844969	-1.348	-1.34509	-1.35864	-1.33632	-1.33915	-1.36241	-1.38791	-1.28051	-0.749	-0.758405	-0.632706	-0.766283	-0.758302	-0.676902	-0.772879	-0.677692
66652	1		0	-0.152	-0.169343	-0.161695	-0.149606	-0.142284	-0.14009	-0.203545	-0.196969	-1.112	-1.11709	-1.12264	-1.11032	-1.10315	-1.10941	-1.13091	-1.04151	-0.883	-0.870405	-0.797706	-0.871283	-0.888302	-0.788902	-0.890879	-0.800692
66776	1		0	-0.564	-0.586343	-0.578695	-0.549606	-0.570284	-0.55109	-0.579545	-0.611969	-1.569	-1.57209	-1.57964	-1.56432	-1.56015	-1.56641	-1.58991	-1.71151	-0.602	-0.603405	-0.578706	-0.596283	-0.611302	-0.525902	-0.634879	-0.510692
73379	1		0	-0.922	-0.894343	-0.886695	-0.918606	-0.923284	-0.89609	-0.925545	-0.890969	-0.559	-0.553094	-0.570636	-0.561323	-0.550154	-0.556408	-0.559907	-0.484508	-0.803	-0.813405	-0.694706	-0.813283	-0.803302	-0.721902	-0.822879	-0.710692
66935	1		0	-0.259	-0.228343	-0.220695	-0.242606	-0.269284	-0.25309	-0.263545	-0.274969	-1.102	-1.10309	-1.11264	-1.11132	-1.10715	-1.09841	-1.11591	-1.01451	-0.56	-0.560405	-0.567706	-0.565283	-0.564302	-0.506902	-0.596879	-0.539692
66875	1		0	-0.946	-0.970343	-0.962695	-0.949606	-0.952284	-0.94209	-0.938545	-0.994969	-0.798	-0.801094	-0.809636	-0.806323	-0.789154	-0.795408	-0.836907	-0.733508	-1.208	-1.22741	-1.04271	-1.21028	-1.2163	-1.1299	-1.23088	-1.13669
66851	1		0	0.266	0.257657	0.265305	0.269394	0.261716	0.26791	0.295455	0.112031	-1.104	-1.10009	-1.11464	-1.11332	-1.09515	-1.10041	-1.12391	-1.14251	-0.203	-0.194405	-0.167706	-0.205283	-0.205302	-0.133902	-0.232879	-0.231692
73368	1		0	-0.535	-0.508343	-0.500695	-0.534606	-0.531284	-0.54509	-0.536545	-0.542969	-0.809	-0.805094	-0.820636	-0.808323	-0.800154	-0.805408	-0.830907	-0.727508	-0.52	-0.530405	-0.601706	-0.513283	-0.520302	-0.528902	-0.527879	-0.511692
67031	1			0.031	0.0186575	0.0263051	0.0353937	0.0297157	0.0479096	0.0264553	0.019031	-1.119	-1.12109	-1.12864	-1.11032	-1.12415	-1.11541	-1.04591	-1.14951	-0.698	-0.684405	-0.585706	-0.693283	-0.701302	-0.703902	-0.731879	-0.614692
67134	1		0	-0.967	-0.992343	-0.984695	-0.990606	-0.983284	-0.98509	-0.958545	-1.01997	-1.349	-1.35309	-1.35964	-1.34632	-1.34015	-1.37041	-1.35491	-1.46751	-0.21	-0.200405	-0.186706	-0.227283	-0.212302	-0.166902	-0.210879	-0.209692
67143	1		0	-1.128	-1.14934	-1.14169	-1.13161	-1.13028	-1.07509	-1.16254	-1.07597	-0.98	-0.991094	-0.966636	-0.980323	-0.984154	-0.976408	-0.934907	-1.00951	-0.877	-0.870405	-0.761706	-0.874283	-0.877302	-0.847902	-0.901879	-0.782692
67166	1		0	-1.253	-1.24234	-1.23469	-1.25361	-1.26028	-1.23009	-1.21854	-1.21997	-1.669	-1.66909	-1.67864	-1.69432	-1.66015	-1.66541	-1.66191	-1.82651	-0.524	-0.550405	-0.397706	-0.527283	-0.533302	-0.441902	-0.538879	-0.464692
67197	1		0	-1.598	-1.57434	-1.56669	-1.59361	-1.59028	-1.57409	-1.56454	-1.48597	-1.172	-1.17009	-1.18264	-1.19332	-1.17715	-1.17041	-1.20291	-1.19651	-1.022	-1.04541	-0.917706	-1.02028	-1.0303	-0.935902	-1.05088	-0.886692
67203	1		0	-0.275	-0.254343	-0.246695	-0.271606	-0.280284	-0.27309	-0.300545	-0.286969	-1.076	-1.07709	-1.08764	-1.08932	-1.06715	-1.07341	-1.10591	-1.17451	-0.891	-0.914405	-0.922706	-0.888283	-0.895302	-0.841902	-0.883879	-0.819692
67298	1		0	-0.559	-0.541343	-0.533695	-0.552606	-0.564284	-0.50109	-0.587545	-0.526969	-1.734	-1.74109	-1.74364	-1.76832	-1.73915	-1.73041	-1.66891	-1.82051	-0.717	-0.728405	-0.582706	-0.706283	-0.720302	-0.636902	-0.801879	-0.702692
67299	1		0	0.116	0.141657	0.149305	0.125394	0.120716	0.0949096	0.125455	0.147031	-0.483	-0.485094	-0.493636	-0.494323	-0.488154	-0.480408	-0.463907	-0.437508	-0.349	-0.362405	-0.340706	-0.350283	-0.353302	-0.303902	-0.333879	-0.348692
67862	1			-1.069	-1.08734	-1.07969	-1.06661	-1.06128	-1.05809	-1.06254	-1.15497	-1.312	-1.31709	-1.32264	-1.31732	-1.30315	-1.30941	-1.28291	-1.37551	-0.755	-0.767405	-0.677706	-0.751283	-0.757302	-0.822902	-0.805879	-0.745692
68081	1		0	-0.014	-0.0493425	-0.0416949	-0.0356063	-0.00928433	-0.0290904	-0.0705447	-0.00796902	-0.118	-0.122094	-0.104636	-0.0863232	-0.109154	-0.132408	-0.134907	-0.0985076	-0.197	-0.205405	-0.149706	-0.218283	-0.196302	-0.152902	-0.239879	-0.271692
68183	1		0	-0.53	-0.544343	-0.536695	-0.532606	-0.536284	-0.51609	-0.490545	NA	-0.926	-0.928094	-0.912636	-0.943323	-0.930154	-0.923408	-0.887907	NA	-0.867	-0.852405	-0.743706	-0.855283	-0.872302	-0.781902	-0.786879	NA
68210	1			-0.147	-0.126343	-0.118695	-0.140606	-0.147284	-0.13209	-0.123545	NA	-1.372	-1.36609	-1.35864	-1.38732	-1.36315	-1.36841	-1.41791	NA	-0.569	-0.583405	-0.507706	-0.580283	-0.564302	-0.512902	-0.589879	NA
69498	1			-0.318	-0.294343	-0.286695	-0.307606	-0.314284	-0.28809	-0.318545	-0.317969	-0.364	-0.360094	-0.375636	-0.339323	-0.355154	-0.361408	-0.370907	-0.214508	-0.752	-0.749405	-0.687706	-0.733283	-0.759302	-0.718902	-0.782879	-0.652692
68175	1			0.953	0.945657	0.953305	0.965394	0.961716	0.92991	0.893455	0.883031	-0.07	-0.0750944	-0.081636	-0.0523232	-0.0751536	-0.0664079	-0.0509073	-0.0335076	0.369	0.378595	0.327294	0.364717	0.372698	0.309098	0.303121	0.215308
69424	1		0	0.039	0.0606575	0.0683051	0.0483937	0.0427157	0.00690958	0.00245533	0.048031	-0.342	-0.343094	-0.353636	-0.345323	-0.347154	-0.338408	-0.367907	-0.311508	-0.531	-0.533405	-0.569706	-0.536283	-0.538302	-0.519902	-0.537879	-0.490692
69426	1		0	-0.631	-0.651343	-0.643695	-0.634606	-0.635284	-0.58309	-0.595545	NA	-0.782	-0.789094	-0.768636	-0.760323	-0.773154	-0.779408	-0.773907	NA	-1.023	-1.01741	-0.919706	-1.00528	-1.0313	-0.926902	-1.02488	NA
69584	1			-1.092	-1.07534	-1.06769	-1.08461	-1.09228	-1.06009	-1.08254	-1.03597	-0.545	-0.542094	-0.555636	-0.542323	-0.536154	-0.542408	-0.590907	-0.433508	-1.222	-1.24541	-1.04471	-1.21028	-1.2293	-1.1249	-1.22588	-0.986692
73390	1			-0.338	-0.313343	-0.305695	-0.352606	-0.329284	-0.33109	-0.375545	-0.343969	-0.797	-0.794094	-0.783636	-0.799323	-0.788154	-0.794408	-0.808907	-0.739508	-0.583	-0.589405	-0.507706	-0.575283	-0.584302	-0.543902	-0.582879	-0.514692
96459	1			-1.511	-1.49034	-1.48269	-1.50661	-1.51328	-1.47009	-1.49154	-1.40297	-0.193	-0.181094	-0.204636	-0.209323	-0.198154	-0.189408	-0.202907	-0.114508	-1.274	-1.29641	-1.07171	-1.26628	-1.2823	-1.1989	-1.27788	-1.05869
96858	1			-0.702	-0.713343	-0.705695	-0.692606	-0.707284	-0.69109	-0.671545	-0.691969	-0.548	-0.542094	-0.559636	-0.570323	-0.553154	-0.543408	-0.521907	-0.605508	-0.851	-0.857405	-0.800706	-0.866283	-0.854302	-0.786902	-0.913879	-0.919692
97082	1			-0.508	-0.498343	-0.490695	-0.504606	-0.514284	-0.48709	-0.500545	-0.491969	-1.685	-1.68309	-1.67164	-1.69332	-1.68915	-1.68141	-1.68191	-1.84251	-0.399	-0.403405	-0.381706	-0.422283	-0.393302	-0.339902	-0.393879	-0.460692
48070	1			0.897	0.923657	0.931305	0.886394	0.888716	0.90891	0.869455	0.927031	-1.455	-1.46209	-1.44164	-1.43132	-1.44615	-1.45141	-1.47491	-1.40851	-0.34	-0.346405	-0.256706	-0.320283	-0.345302	-0.255902	-0.433879	-0.423692
48064	1			0.792	0.790657	0.798305	0.755394	0.778716	0.84291	0.769455	0.698031	-1.465	-1.47409	-1.45164	-1.43432	-1.45615	-1.46341	-1.51591	-1.42451	-0.617	-0.623405	-0.573706	-0.642283	-0.615302	-0.551902	-0.616879	-0.623692
56318	1			-0.541	-0.568343	-0.560695	-0.566606	-0.549284	-0.49709	-0.541545	-0.645969	-0.825	-0.830094	-0.811636	-0.794323	-0.816154	-0.822408	-0.856907	-0.817508	-0.479	-0.481405	-0.402706	-0.489283	-0.490302	-0.412902	-0.484879	-0.536692
56358	1			0.527	0.542657	0.550305	0.528394	0.531716	0.50391	0.498455	0.533031	-0.348	-0.341094	-0.334636	-0.303323	-0.339154	-0.344408	-0.352907	-0.280508	-0.938	-0.934405	-0.959706	-0.939283	-0.938302	-0.989902	-0.932879	-0.829692
56371	1			0.367	0.397657	0.405305	0.372394	0.375716	0.30991	0.333455	0.250031	-0.065	-0.0500944	-0.051636	-0.100323	-0.0691536	-0.0614079	-0.0479073	0.00549239	0.089	0.093595	-0.0907064	0.0767166	0.0936978	-0.0199024	0.119121	0.0203081
56373	1			0.556	0.544657	0.552305	0.540394	0.557716	0.56691	0.551455	0.538031	0.891	0.901906	0.904364	0.902677	0.886846	0.894592	0.913093	0.909492	0.482	0.487595	0.315294	0.466717	0.487698	0.382098	0.462121	0.349308
58682	1			-0.137	-0.105343	-0.0976949	-0.143606	-0.123284	-0.11909	-0.198545	-0.044969	-1.474	-1.47909	-1.48364	-1.45132	-1.46515	-1.46941	-1.49091	-1.42251	-0.7	-0.701405	-0.613706	-0.689283	-0.706302	-0.688902	-0.699879	-0.771692
58689	1			0.531	0.525657	0.533305	0.540394	0.535716	0.48691	0.516455	0.508031	-0.73	-0.726094	-0.740636	-0.748323	-0.735154	-0.726408	-0.738907	-0.638508	0.029	0.036595	-0.151706	0.0267166	0.0316978	-0.0909024	0.0431207	-0.0496919
58693	1			-0.061	-0.0393425	-0.0316949	-0.0566063	-0.0682843	-0.0450904	-0.0755447	-0.094969	-1.222	-1.22909	-1.23264	-1.25432	-1.22715	-1.21941	-1.21391	-1.18951	-0.449	-0.467405	-0.336706	-0.426283	-0.453302	-0.377902	-0.495879	-0.426692
58702	1			-0.224	-0.188343	-0.180695	-0.217606	-0.225284	-0.20909	-0.270545	-0.218969	-1.04	-1.04709	-1.05064	-1.03232	-1.03115	-1.03641	-1.05591	-1.01651	-0.234	-0.235405	-0.204706	-0.215283	-0.238302	-0.273902	-0.310879	-0.245692
91270	1			0.577	0.556657	0.564305	0.585394	0.583716	0.56591	0.546455	0.623031	1.524	1.52291	1.53736	1.54168	1.51985	1.52659	1.53609	1.53949	-0.351	-0.337405	-0.434706	-0.341283	-0.353302	-0.414902	-0.360879	-0.378692
93777	1		1	0.631	0.612657	0.620305	0.624394	0.626716	0.59291	0.615455	0.610031	0.736	0.732906	0.749364	0.732677	0.744846	0.750592	0.733093	0.657492	1.355	1.35459	1.27929	1.35272	1.3657	1.3291	1.37212	1.16831
98418	1		0	0.294	0.267657	0.275305	0.296394	0.291716	0.30391	0.355455	0.306031	0.609	0.607906	0.622364	0.605677	0.604846	0.611592	0.637093	0.536492	-0.129	-0.117405	-0.233706	-0.141283	-0.124302	-0.227902	-0.104879	-0.173692
98270	1			-0.033	-0.0493425	-0.0416949	-0.0356063	-0.0322843	-0.0480904	-0.0195447	-0.035969	-0.556	-0.552094	-0.542636	-0.538323	-0.560154	-0.571408	-0.514907	-0.710508	0.394	0.403595	0.345294	0.393717	0.400698	0.321098	0.370121	0.292308
89680	1			0.257	0.245657	0.253305	0.259394	0.256716	0.22291	0.279455	0.293031	0.533	0.536906	0.546364	0.521677	0.528846	0.535592	0.574093	0.444492	0.961	0.966595	0.816294	0.961717	0.970698	0.892098	0.990121	0.826308
89575	1			0.334	0.314657	0.322305	0.331394	0.334716	0.32091	0.373455	0.371031	0.259	0.262906	0.272364	0.272677	0.254846	0.243592	0.307093	0.217492	0.517	0.522595	0.389294	0.505717	0.526698	0.426098	0.531121	0.393308
89367	1		0	0.501	0.483657	0.491305	0.504394	0.509716	0.44691	0.490455	0.483031	0.4	0.385906	0.413364	0.412677	0.394846	0.403592	0.414093	0.448492	0.645	0.655595	0.414294	0.633717	0.653698	0.503098	0.698121	0.500308
90959	1		0	0.229	0.248657	0.256305	0.225394	0.229716	0.17191	0.186455	0.186031	0.71	0.698906	0.723364	0.703677	0.704846	0.714592	0.719093	0.746492	1.068	1.06959	0.908294	1.05772	1.0767	0.982098	1.08212	0.880308
98390	1		1	-0.084	-0.107343	-0.0996949	-0.0876063	-0.0852843	-0.0760904	-0.0115447	-0.036969	0.35	0.343906	0.363364	0.359677	0.345846	0.335592	0.400093	0.377492	0.024	0.030595	-0.0607064	0.0137166	0.0326978	-0.0469024	0.0541207	-0.0276919
89449	1		0	0.308	0.275657	0.283305	0.290394	0.300716	0.31891	0.320455	0.325031	0.293	0.289906	0.306364	0.305677	0.301846	0.295592	0.285093	0.299492	0.594	0.595595	0.418294	0.565717	0.599698	0.458098	0.613121	0.451308
89679	1		0	0.297	0.275657	0.283305	0.292394	0.302716	0.28391	0.284455	0.243031	0.387	0.385906	0.400364	0.389677	0.395846	0.389592	0.400093	0.261492	1.254	1.26359	1.12829	1.25372	1.2637	1.1911	1.29212	1.09231
90963	1		1	-0.232	-0.258343	-0.250695	-0.219606	-0.223284	-0.19609	-0.234545	-0.265969	0.608	0.596906	0.621364	0.604677	0.603846	0.610592	0.615093	0.624492	0.211	0.218595	0.0352936	0.204717	0.217698	0.140098	0.225121	0.130308
98380	1		0	0.386	0.364657	0.372305	0.373394	0.386716	0.33091	0.381455	0.438031	-0.132	-0.123094	-0.118636	-0.127323	-0.130154	-0.147408	-0.100907	-0.231508	1.557	1.56059	1.50129	1.54572	1.5627	1.5311	1.54612	1.32331
98981	1		0	0.137	0.123657	0.131305	0.128394	0.142716	0.0629096	0.167455	0.160031	-0.283	-0.284094	-0.269636	-0.246323	-0.274154	-0.298408	-0.257907	-0.417508	1.353	1.35859	1.25929	1.35572	1.3677	1.3271	1.37512	1.09431
90669	1		0	-0.333	-0.359343	-0.351695	-0.335606	-0.337284	-0.32409	-0.312545	-0.351969	0.44	0.435906	0.453364	0.461677	0.448846	0.418592	0.415093	0.410492	-0.024	-0.022405	-0.102706	-0.0412834	-0.0103022	-0.170902	-0.0208793	-0.0966919
89370	1		0	0.359	0.342657	0.350305	0.365394	0.346716	0.29391	0.378455	0.299031	0.393	0.390906	0.406364	0.391677	0.387846	0.394592	0.400093	0.371492	1.158	1.15859	1.01429	1.14772	1.1717	1.0871	1.17712	0.951308
89847	1		0	0.033	0.0206575	0.0283051	0.0373937	0.0307157	-0.0140904	0.0444553	0.018031	0.274	0.282906	0.287364	0.264677	0.269846	0.284592	0.294093	0.0974924	0.875	0.880595	0.722294	0.870717	0.882698	0.815098	0.932121	0.710308
89661	1		0	-0.08	-0.101343	-0.0936949	-0.0856063	-0.0672843	-0.0610904	-0.0335447	-0.054969	0.129	0.135906	0.116364	0.182677	0.137846	0.113592	0.121093	0.190492	-0.17	-0.159405	-0.292706	-0.179283	-0.162302	-0.259902	-0.180879	-0.245692
89675	1		0	-0.304	-0.325343	-0.317695	-0.304606	-0.311284	-0.28809	-0.302545	-0.228969	0.746	0.746906	0.732364	0.739677	0.740846	0.748592	0.760093	0.780492	-0.217	-0.209405	-0.359706	-0.221283	-0.210302	-0.336902	-0.208879	-0.275692
89820	1		0	0.773	0.754657	0.762305	0.774394	0.772716	0.74391	0.793455	0.761031	0.278	0.272906	0.291364	0.268677	0.273846	0.280592	0.311093	0.163492	1.551	1.54559	1.42829	1.54272	1.5647	1.4811	1.58512	1.34631
91111	1		0	0.364	0.349657	0.357305	0.358394	0.357716	0.31191	0.377455	0.414031	0.004	0.00690564	0.017364	0.000676813	-0.000153626	-0.0104079	0.0200927	-0.0485076	1.549	1.55959	1.42029	1.52872	1.5577	1.4881	1.55012	1.32931
98085	1		0	0.32	0.301657	0.309305	0.313394	0.318716	0.31591	0.339455	0.301031	0.462	0.449906	0.475364	0.485677	0.470846	0.451592	0.433093	0.359492	0.884	0.889595	0.742294	0.883717	0.894698	0.844098	0.887121	0.741308
91228	1		0	0.239	0.223657	0.231305	0.229394	0.244716	0.18391	0.281455	0.224031	0.082	0.0809056	0.095364	0.0936768	0.0778464	0.0835921	0.140093	0.00049239	1.1	1.10759	1.01829	1.10072	1.1087	1.0651	1.14212	0.938308
98365	1		0	0.22	0.202657	0.210305	0.217394	0.228716	0.13491	0.224455	0.205031	-0.478	-0.475094	-0.464636	-0.490323	-0.469154	-0.491408	-0.458907	-0.546508	0.982	0.987595	0.696294	0.971717	0.992698	0.802098	1.03812	0.779308
89861	1		0	0.293	0.265657	0.273305	0.287394	0.287716	0.29091	0.300455	0.217031	-0.383	-0.376094	-0.369636	-0.383323	-0.374154	-0.381408	-0.368907	-0.518508	0.909	0.912595	0.881294	0.906717	0.921698	0.898098	0.950121	0.805308
88431	1			0.86	0.836657	0.844305	0.860394	0.859716	0.81891	0.876455	0.809031	-0.345	-0.341094	-0.331636	-0.339323	-0.349154	-0.342408	-0.319907	-0.453508	0.199	0.209595	0.117294	0.195717	0.207698	0.167098	0.144121	0.0973081
88445	1			-0.657	-0.668343	-0.660695	-0.652606	-0.651284	-0.65809	-0.652545	-0.638969	0.171	0.163906	0.159364	0.183677	0.165846	0.174592	0.217093	0.292492	-0.738	-0.730405	-0.733706	-0.725283	-0.743302	-0.715902	-0.716879	-0.700692
88460	1			0.49	0.469657	0.477305	0.487394	0.490716	0.49091	0.436455	0.414031	0.249	0.247906	0.262364	0.258677	0.243846	0.251592	0.249093	0.256492	-0.141	-0.132405	-0.154706	-0.139283	-0.137302	-0.198902	-0.154879	-0.181692
88495	1			0.265	0.246657	0.254305	0.264394	0.263716	0.23691	0.236455	0.234031	0.031	0.0319056	0.019364	0.0276768	0.0258464	0.0335921	0.0510927	0.135492	-0.253	-0.243405	-0.284706	-0.252283	-0.252302	-0.334902	-0.267879	-0.266692
88596	1			0.993	0.965657	0.973305	0.989394	0.983716	1.01491	1.00046	0.973031	0.875	0.882906	0.888364	0.847677	0.870846	0.877592	0.869093	0.753492	0.288	0.291595	0.190294	0.281717	0.293698	0.257098	0.298121	0.189308
88728	1			0.271	0.249657	0.257305	0.266394	0.269716	0.25191	0.285455	0.302031	0.491	0.485906	0.504364	0.459677	0.485846	0.492592	0.506093	0.412492	0.796	0.803595	0.674294	0.793717	0.805698	0.734098	0.815121	0.670308
88731	1			0.44	0.415657	0.423305	0.436394	0.444716	0.43791	0.398455	0.356031	-0.226	-0.224094	-0.237636	-0.259323	-0.231154	-0.223408	-0.168907	-0.159508	0.089	0.091595	0.0532936	0.0947166	0.0866978	0.0690976	0.116121	0.0463081
88909	1			0.417	0.436657	0.444305	0.419394	0.407716	0.39391	0.469455	0.478031	0.039	0.0269056	0.052364	0.0246768	0.0338464	0.0405921	0.0620927	0.111492	1	1.01659	0.781294	0.992717	1.0107	0.932098	1.01612	0.826308
88920	1			0.763	0.729657	0.737305	0.761394	0.763716	0.71691	0.753455	0.774031	0.542	0.549906	0.555364	0.532677	0.537846	0.545592	0.542093	0.579492	0.261	0.281595	-0.0247064	0.250717	0.267698	-0.0129024	0.261121	0.182308
88923	1			0.294	0.283657	0.291305	0.302394	0.288716	0.23391	0.332455	0.245031	-0.017	-0.0110944	-0.00363599	-0.00732319	-0.0221536	-0.0144079	0.0450927	-0.0275076	1.047	1.05659	0.898294	1.05272	1.0577	0.998098	1.08112	0.865308
88970	1			0.368	0.329657	0.337305	0.354394	0.365716	0.36591	0.263455	0.326031	0.588	0.589906	0.601364	0.583677	0.583846	0.591592	0.639093	0.601492	-0.238	-0.237405	-0.311706	-0.252283	-0.237302	-0.245902	-0.243879	-0.280692
89398	1			-0.35	-0.375343	-0.367695	-0.353606	-0.349284	-0.28109	-0.354545	-0.350969	0.776	0.770906	0.789364	0.769677	0.770846	0.777592	0.772093	0.692492	-0.596	-0.590405	-0.622706	-0.595283	-0.595302	-0.714902	-0.547879	-0.562692
89411	1			-0.153	-0.169343	-0.161695	-0.140606	-0.152284	-0.11509	-0.153545	-0.175969	1.367	1.36391	1.38036	1.37868	1.36185	1.36859	1.34309	1.37749	-0.369	-0.363405	-0.431706	-0.360283	-0.369302	-0.486902	-0.367879	-0.421692
89505	1			0.236	0.230657	0.238305	0.247394	0.236716	0.19091	0.214455	0.216031	0.441	0.451906	0.429364	0.409677	0.435846	0.443592	0.444093	0.471492	0.115	0.123595	0.0332936	0.118717	0.121698	0.0520976	0.117121	0.0253081
89515	1			-0.365	-0.388343	-0.380695	-0.364606	-0.364284	-0.39209	-0.397545	-0.401969	0.758	0.747906	0.771364	0.727677	0.753846	0.760592	0.819093	0.764492	-0.215	-0.208405	-0.319706	-0.219283	-0.210302	-0.358902	-0.172879	-0.216692
89653	1			-0.226	-0.196343	-0.188695	-0.223606	-0.224284	-0.23209	-0.226545	-0.169969	-0.006	-0.00809436	0.00736401	-0.0173232	-0.0101536	-0.0194079	0.00209275	-0.0715076	-0.311	-0.302405	-0.265706	-0.316283	-0.312302	-0.421902	-0.300879	-0.393692
89670	1			-0.259	-0.277343	-0.269695	-0.255606	-0.253284	-0.22109	-0.239545	-0.249969	0.351	0.347906	0.364364	0.321677	0.345846	0.353592	0.379093	0.362492	-0.342	-0.338405	-0.387706	-0.343283	-0.331302	-0.432902	-0.314879	-0.338692
89795	1			-0.106	-0.140343	-0.132695	-0.126606	-0.114284	-0.0890904	-0.102545	-0.036969	-0.345	-0.348094	-0.331636	-0.361323	-0.336154	-0.343408	-0.392907	-0.417508	0.036	0.034595	0.0502936	0.00971656	0.0446978	0.0400976	0.0311207	-0.00969185
89934	1			0.694	0.681657	0.689305	0.693394	0.701716	0.66391	0.702455	0.665031	-1.239	-1.23409	-1.24964	-1.22432	-1.23015	-1.25341	-1.26991	-1.29151	1.109	1.12359	0.936294	1.10472	1.1237	1.0351	1.17412	0.919308
90005	1			0.585	0.569657	0.577305	0.590394	0.592716	0.52991	0.581455	0.526031	0.493	0.497906	0.481364	0.464677	0.488846	0.495592	0.482093	0.483492	0.177	0.187595	0.0882936	0.181717	0.180698	0.0910976	0.191121	0.118308
90010	1			-0.152	-0.174343	-0.166695	-0.149606	-0.155284	-0.12709	-0.178545	-0.109969	0.105	0.0989056	0.118364	0.103677	0.113846	0.107592	0.0940927	0.126492	-0.662	-0.660405	-0.704706	-0.673283	-0.650302	-0.828902	-0.640879	-0.693692
90077	1			-0.95	-0.981343	-0.973695	-0.946606	-0.949284	-0.94209	-0.971545	-0.906969	-0.465	-0.468094	-0.476636	-0.497323	-0.470154	-0.462408	-0.427907	-0.487508	-0.787	-0.790405	-0.701706	-0.789283	-0.793302	-0.759902	-0.819879	-0.764692
90133	1			-0.382	-0.404343	-0.396695	-0.375606	-0.380284	-0.38509	-0.391545	-0.364969	0.481	0.486906	0.468364	0.475677	0.475846	0.483592	0.469093	0.510492	-0.035	-0.029405	-0.193706	-0.0422834	-0.0323022	-0.136902	-0.0498793	-0.0566919
90168	1			0.077	0.0586575	0.0663051	0.0793937	0.0847157	0.0639096	0.0954553	0.089031	0.375	0.373906	0.388364	0.379677	0.369846	0.377592	0.389093	0.401492	-0.276	-0.270405	-0.272706	-0.279283	-0.271302	-0.319902	-0.247879	-0.332692
90383	1			-0.294	-0.305343	-0.297695	-0.280606	-0.289284	-0.28409	-0.255545	-0.359969	0.409	0.410906	0.397364	0.379677	0.403846	0.411592	0.402093	0.492492	-0.343	-0.328405	-0.302706	-0.331283	-0.346302	-0.381902	-0.374879	-0.355692
90389	1			0.027	0.00865748	0.0163051	0.0323937	0.0257157	-0.0320904	0.0424553	-0.045969	-0.302	-0.304094	-0.312636	-0.328323	-0.306154	-0.316408	-0.269907	-0.278508	0.469	0.478595	0.325294	0.467717	0.477698	0.342098	0.495121	0.347308
90658	1			0.226	0.195657	0.203305	0.224394	0.227716	0.21391	0.218455	0.198031	0.513	0.514906	0.526364	0.510677	0.508846	0.517592	0.489093	0.465492	0.001	0.00559499	-0.00670636	-0.00228344	0.00569776	0.0310976	0.0291207	-0.0466919
90691	1			-0.152	-0.181343	-0.173695	-0.148606	-0.162284	-0.21009	-0.151545	-0.173969	0.504	0.502906	0.517364	0.468677	0.498846	0.505592	0.468093	0.549492	0.463	0.463595	0.293294	0.454717	0.471698	0.355098	0.505121	0.367308
90934	1			0.607	0.582657	0.590305	0.609394	0.595716	0.59791	0.590455	0.614031	-0.259	-0.255094	-0.245636	-0.271323	-0.263154	-0.255408	-0.244907	-0.306508	-0.111	-0.105405	-0.229706	-0.107283	-0.106302	-0.215902	-0.119879	-0.156692
91089	1			0.65	0.616657	0.624305	0.649394	0.650716	0.63891	0.599455	0.625031	0.156	0.157906	0.169364	0.165677	0.164846	0.158592	0.139093	0.226492	-0.17	-0.167405	-0.163706	-0.177283	-0.166302	-0.198902	-0.242879	-0.257692
97199	1			-0.242	-0.279343	-0.271695	-0.247606	-0.236284	-0.18609	-0.196545	-0.158969	0.239	0.231906	0.252364	0.221677	0.247846	0.241592	0.215093	0.274492	-0.242	-0.235405	-0.370706	-0.236283	-0.238302	-0.319902	-0.248879	-0.288692
91063	1			0.484	0.471657	0.479305	0.481394	0.479716	0.50091	0.489455	0.529031	-0.082	-0.0700944	-0.068636	-0.0713232	-0.0871536	-0.0794079	-0.133907	-0.119508	-0.168	-0.168405	-0.227706	-0.179283	-0.160302	-0.331902	-0.123879	-0.186692
90462	1			-0.266	-0.292343	-0.284695	-0.266606	-0.268284	-0.29609	-0.224545	-0.248969	-0.701	-0.697094	-0.687636	-0.718323	-0.692154	-0.696408	-0.735907	-0.789508	-0.586	-0.594405	-0.548706	-0.603283	-0.584302	-0.648902	-0.542879	-0.543692
90580	1			-0.33	-0.310343	-0.302695	-0.326606	-0.323284	-0.34209	-0.299545	-0.317969	-0.277	-0.282094	-0.287636	-0.312323	-0.282154	-0.273408	-0.261907	-0.155508	-0.481	-0.476405	-0.487706	-0.474283	-0.483302	-0.582902	-0.460879	-0.443692
90216	1			0.03	0.00365748	0.0113051	0.0393937	0.0397157	0.00590958	0.00645533	0.067031	0.394	0.399906	0.407364	0.406677	0.388846	0.395592	0.402093	0.516492	-0.055	-0.050405	-0.0387064	-0.0532834	-0.0523022	-0.107902	-0.0658793	-0.0916919
89157	1			0.965	0.985657	0.993305	0.973394	0.966716	0.92691	0.930455	0.875031	0.53	0.534906	0.518364	0.521677	0.524846	0.532592	0.544093	0.587492	0.854	0.869595	0.705294	0.856717	0.864698	0.794098	0.887121	0.676308
90093	1			0.305	0.310657	0.318305	0.319394	0.306716	0.30491	0.295455	0.307031	-0.03	-0.0260944	-0.016636	-0.0543232	-0.0351536	-0.0274079	-0.00390725	0.0364924	0.03	0.024595	-0.0347064	0.0337166	0.0336978	-0.00290242	-0.0308793	-0.0546919
88461	1			0.032	0.00965748	0.0173051	0.0373937	0.0337157	0.0249096	0.0714553	-0.013969	0.49	0.496906	0.503364	0.458677	0.485846	0.492592	0.485093	0.504492	0.052	0.060595	-0.0837064	0.0467166	0.0566978	-0.0779024	0.0811207	-0.000691853
90859	1			1.509	1.47666	1.48431	1.49539	1.51572	1.49291	1.47846	1.46003	0.639	0.637906	0.627364	0.648677	0.634846	0.640592	0.651093	0.614492	0.811	0.806595	0.773294	0.784717	0.820698	0.804098	0.783121	0.637308
91220	1			0.048	0.0286575	0.0363051	0.0353937	0.0367157	0.0339096	0.0134553	0.080031	-0.593	-0.598094	-0.579636	-0.597323	-0.584154	-0.590408	-0.628907	-0.608508	-0.051	-0.047405	-0.0137064	-0.0782834	-0.0453022	9.75828e-05	-0.0648793	-0.112692
90465	1			0.571	0.540657	0.548305	0.575394	0.566716	0.55691	0.554455	0.568031	0.029	0.0329056	0.042364	0.0276768	0.0378464	0.0305921	0.0300927	-0.0395076	0.209	0.205595	0.168294	0.200717	0.219698	0.139098	0.198121	0.139308
90799	1			-0.129	-0.145343	-0.137695	-0.122606	-0.127284	-0.16009	-0.110545	-0.101969	0.148	0.150906	0.161364	0.119677	0.142846	0.143592	0.136093	0.230492	-0.248	-0.232405	-0.291706	-0.246283	-0.249302	-0.267902	-0.234879	-0.251692
90466	1			-0.138	-0.173343	-0.165695	-0.150606	-0.136284	-0.16409	-0.147545	-0.175969	0.115	0.117906	0.128364	0.0916768	0.110846	0.117592	0.129093	0.0934924	-0.13	-0.134405	-0.102706	-0.138283	-0.127302	-0.125902	-0.0498793	-0.102692
90924	1			-0.301	-0.311343	-0.303695	-0.307606	-0.293284	-0.30909	-0.289545	-0.306969	-0.153	-0.149094	-0.165636	-0.174323	-0.144154	-0.168408	-0.210907	-0.0955076	0.634	0.646595	0.432294	0.627717	0.642698	0.501098	0.675121	0.495308
88446	1			0.725	0.726657	0.734305	0.729394	0.730716	0.68691	0.733455	0.663031	-0.754	-0.754094	-0.764636	-0.768323	-0.759154	-0.751408	-0.714907	-0.650508	0.445	0.452595	0.339294	0.442717	0.452698	0.357098	0.483121	0.334308
90236	1			1.672	1.63666	1.64431	1.64539	1.66972	1.70391	1.66046	1.67203	0.917	0.915906	0.930364	0.906677	0.911846	0.931592	0.919093	1.04049	0.726	0.720595	0.676294	0.703717	0.735698	0.667098	0.727121	0.588308
90550	1			0.563	0.539657	0.547305	0.553394	0.557716	0.48091	0.579455	0.565031	-0.044	-0.0420944	-0.030636	-0.0553232	-0.0481536	-0.0344079	-0.0609073	-0.132508	1.075	1.07459	0.983294	1.06972	1.0847	1.0611	1.12312	0.906308
90525	1			-0.614	-0.580343	-0.572695	-0.608606	-0.606284	-0.62809	-0.583545	-0.595969	-0.47	-0.466094	-0.481636	-0.484323	-0.475154	-0.466408	-0.490907	-0.411508	-0.601	-0.590405	-0.594706	-0.594283	-0.598302	-0.725902	-0.559879	-0.555692
88454	1			0.395	0.402657	0.410305	0.391394	0.380716	0.38291	0.418455	0.413031	-0.366	-0.366094	-0.352636	-0.380323	-0.370154	-0.368408	-0.374907	-0.505508	0.236	0.236595	0.176294	0.228717	0.243698	0.186098	0.245121	NA
90757	1			0.289	0.285657	0.293305	0.290394	0.290716	0.26191	0.274455	0.261031	0.907	0.913906	0.920364	0.881677	0.902846	0.910592	0.920093	0.851492	0.164	0.173595	0.0592936	0.161717	0.171698	0.00309758	0.173121	0.0933081
89598	1			0.41	0.437657	0.445305	0.412394	0.410716	0.35291	0.381455	0.356031	-0.667	-0.660094	-0.678636	-0.691323	-0.672154	-0.663408	-0.651907	-0.616508	0.503	0.513595	0.299294	0.497717	0.509698	0.374098	0.552121	0.372308
90795	1			0.476	0.443657	0.451305	0.464394	0.472716	0.42891	0.476455	0.503031	-0.027	-0.0330944	-0.013636	-0.0543232	-0.0311536	-0.0184079	0.0110927	-0.145508	0.839	0.843595	0.718294	0.825717	0.847698	0.779098	0.870121	0.693308
90078	1			0.124	0.131657	0.139305	0.133394	0.122716	0.10091	0.0914553	0.137031	0.296	0.294906	0.309364	0.275677	0.290846	0.298592	0.295093	0.374492	-0.58	-0.570405	-0.661706	-0.582283	-0.577302	-0.617902	-0.564879	-0.568692
90723	1			0.72	0.693657	0.701305	0.716394	0.710716	0.70991	0.735455	0.693031	0.326	0.318906	0.339364	0.328677	0.334846	0.320592	0.317093	0.325492	0.887	0.886595	0.734294	0.880717	0.895698	0.840098	0.923121	0.729308
91365	1			1.34	1.32266	1.33031	1.33439	1.33472	1.27191	1.32646	1.34403	-0.717	-0.715094	-0.703636	-0.731323	-0.721154	-0.732408	-0.713907	-0.789508	1.269	1.26959	1.16029	1.26472	1.2797	1.2191	1.29612	1.04831
89999	1			0.396	0.377657	0.385305	0.408394	0.389716	0.39091	0.383455	0.475031	-0.079	-0.0730944	-0.090636	-0.101323	-0.0841536	-0.0754079	-0.0369073	0.0194924	-0.74	-0.730405	-0.676706	-0.738283	-0.743302	-0.698902	-0.705879	-0.784692
89691	1			0.785	0.766657	0.774305	0.792394	0.785716	0.78691	0.852455	0.782031	-0.272	-0.272094	-0.258636	-0.298323	-0.276154	-0.269408	-0.288907	-0.341508	0.785	0.795595	0.669294	0.782717	0.794698	0.745098	0.829121	0.667308
34359	1		0	-0.091	-0.110343	-0.102695	-0.0846063	-0.0942843	-0.0890904	-0.0815447	-0.178969	-0.378	-0.375094	-0.389636	-0.353323	-0.369154	-0.400408	-0.362907	-0.469508	-0.924	-0.922405	-1.06571	-0.940283	-0.921302	-0.959902	-0.934879	-0.809692
34349	1		0	0.329	0.325657	0.333305	0.338394	0.335716	0.27391	0.336455	0.273031	-0.312	-0.317094	-0.323636	-0.287323	-0.316154	-0.324408	-0.285907	-0.402508	0.204	0.209595	-0.0197064	0.193717	0.213698	0.126098	0.216121	0.0983081
34358	1		0	1.675	1.64866	1.65631	1.65039	1.66972	1.66491	1.65246	1.67203	0.172	0.177906	0.185364	0.181677	0.167846	0.186592	0.163093	0.0924924	0.965	0.960595	0.934294	0.954717	0.974698	0.962098	0.995121	0.832308
34351	1		0	0.588	0.610657	0.618305	0.583394	0.579716	0.58491	0.621455	0.561031	-1.877	-1.87909	-1.86364	-1.86532	-1.88115	-1.87541	-1.86391	-1.98651	-0.243	-0.248405	-0.216706	-0.276283	-0.234302	-0.211902	-0.258879	-0.300692
34339	1		0	-0.7	-0.676343	-0.668695	-0.703606	-0.699284	-0.69609	-0.726545	-0.727969	-0.55	-0.554094	-0.560636	-0.542323	-0.554154	-0.564408	-0.528907	-0.533508	-0.95	-0.958405	-0.922706	-0.955283	-0.946302	-0.986902	-0.931879	-0.854692
34342	1		0	0.1	0.118657	0.126305	0.0953937	0.0957157	0.13491	0.0654553	0.00203098	-1.304	-1.30909	-1.29064	-1.29832	-1.29515	-1.30141	-1.34391	-1.35551	-0.635	-0.652405	-0.612706	-0.637283	-0.636302	-0.563902	-0.624879	-0.689692
34338	1		0	0.227	0.223657	0.231305	0.231394	0.224716	0.22691	0.260455	0.086031	-0.459	-0.461094	-0.445636	-0.416323	-0.450154	-0.456408	-0.489907	-0.450508	-0.449	-0.446405	-0.493706	-0.468283	-0.443302	-0.483902	-0.439879	-0.501692
34325	1		0	-0.131	-0.130343	-0.122695	-0.123606	-0.123284	-0.15709	-0.171545	-0.151969	0.528	0.526906	0.515364	0.503677	0.522846	0.531592	0.563093	0.615492	-0.677	-0.672405	-0.706706	-0.674283	-0.679302	-0.759902	-0.647879	-0.625692
34364	1		0	-0.547	-0.570343	-0.562695	-0.545606	-0.554284	-0.51709	-0.547545	-0.582969	-0.604	-0.613094	-0.615636	-0.615323	-0.608154	-0.599408	-0.599907	-0.684508	-0.923	-0.920405	-0.871706	-0.937283	-0.924302	-0.867902	-0.971879	-0.937692
34344	1			0.52	0.484657	0.492305	0.516394	0.515716	0.50991	0.512455	0.492031	-1.166	-1.16509	-1.15264	-1.12432	-1.15715	-1.16441	-1.19991	-1.22751	-0.525	-0.521405	-0.532706	-0.550283	-0.518302	-0.473902	-0.560879	-0.538692
34357	1		0	-0.35	-0.321343	-0.313695	-0.336606	-0.348284	-0.36509	-0.371545	-0.307969	-0.367	-0.372094	-0.353636	-0.374323	-0.372154	-0.365408	-0.387907	-0.346508	-0.427	-0.437405	-0.394706	-0.437283	-0.427302	-0.385902	-0.443879	-0.429692
34361	1		0	-1.163	-1.14834	-1.14069	-1.14861	-1.15228	-1.14009	-1.17254	-1.11797	-0.349	-0.339094	-0.360636	-0.344323	-0.340154	-0.346408	-0.383907	-0.381508	-1.299	-1.33341	-1.22071	-1.30328	-1.3013	-1.2349	-1.25088	-1.19169
34360	1		0	-0.055	-0.0713425	-0.0636949	-0.0536063	-0.0622843	-0.00709042	-0.0235447	-0.177969	-0.499	-0.493094	-0.511636	-0.481323	-0.490154	-0.496408	-0.528907	-0.528508	-0.265	-0.260405	-0.332706	-0.277283	-0.263302	-0.215902	-0.278879	-0.324692
88166	1		0	-0.108	-0.138343	-0.130695	-0.112606	-0.108284	-0.0950904	-0.105545	-0.098969	-0.07	-0.0750944	-0.056636	-0.0423232	-0.0611536	-0.0854079	-0.0659073	-0.177508	-0.495	-0.488405	-0.647706	-0.517283	-0.495302	-0.596902	-0.463879	-0.540692
34324	1			-0.273	-0.279343	-0.271695	-0.260606	-0.266284	-0.27409	-0.289545	-0.309969	-0.475	-0.481094	-0.485636	-0.497323	-0.480154	-0.471408	-0.452907	-0.466508	-0.483	-0.465405	-0.517706	-0.470283	-0.488302	-0.449902	-0.471879	-0.471692
34343	1		0	0.211	0.234657	0.242305	0.211394	0.208716	0.18791	0.195455	0.118031	-0.571	-0.580094	-0.557636	-0.567323	-0.562154	-0.568408	-0.582907	-0.505508	-0.163	-0.167405	-0.349706	-0.172283	-0.158302	-0.211902	-0.148879	-0.256692
34346	1		1	-0.937	-0.910343	-0.902695	-0.931606	-0.930284	-0.96009	-0.936545	-0.880969	-0.025	-0.0190944	-0.037636	-0.0173232	-0.0291536	-0.0274079	-0.0339073	-0.0145076	-0.764	-0.773405	-0.834706	-0.763283	-0.766302	-0.914902	-0.738879	-0.724692
34356	1		0	0.496	0.471657	0.479305	0.483394	0.486716	0.46191	0.554455	0.509031	-0.436	-0.442094	-0.422636	-0.406323	-0.427154	-0.451408	-0.435907	-0.606508	1.293	1.30059	1.19329	1.28972	1.2977	1.2411	1.31412	1.10531
34332	1			0.388	0.407657	0.415305	0.385394	0.394716	0.37091	0.443455	0.327031	-0.731	-0.736094	-0.742636	-0.727323	-0.722154	-0.716408	-0.750907	-0.738508	0.539	0.545595	0.349294	0.526717	0.547698	0.422098	0.569121	0.413308
67979	1			0.081	0.0556575	0.0633051	0.0703937	0.0857157	0.0879096	0.0554553	0.040031	-0.159	-0.157094	-0.145636	-0.180323	-0.150154	-0.157408	-0.182907	-0.220508	-0.286	-0.287405	-0.235706	-0.305283	-0.280302	-0.264902	-0.297879	-0.351692
67014	1			-0.36	-0.379343	-0.371695	-0.368606	-0.361284	-0.30409	-0.369545	-0.407969	-1.045	-1.05409	-1.05564	-1.04932	-1.05015	-1.04241	-1.00791	-1.01451	-0.988	-0.977405	-0.867706	-0.975283	-0.996302	-0.923902	-1.00088	-0.957692
64889	1			-0.661	-0.636343	-0.628695	-0.656606	-0.655284	-0.67809	-0.651545	-0.633969	-0.477	-0.475094	-0.487636	-0.482323	-0.481154	-0.472408	-0.459907	-0.460508	-1.145	-1.15141	-1.16371	-1.14528	-1.1403	-1.0999	-1.17488	-1.02569
67016	1			-0.064	-0.0363425	-0.0286949	-0.0576063	-0.0652843	-0.0620904	-0.0825447	-0.050969	-0.104	-0.115094	-0.115636	-0.118323	-0.109154	-0.101408	-0.0789073	-0.126508	-0.184	-0.178405	-0.173706	-0.170283	-0.188302	-0.140902	-0.219879	-0.231692
65611	1			0.861	0.875657	0.883305	0.867394	0.864716	0.87891	0.835455	0.851031	0.362	0.365906	0.375364	0.352677	0.356846	0.364592	0.381093	0.449492	-0.78	-0.779405	-0.770706	-0.773283	-0.777302	-0.733902	-0.738879	-0.739692
66703	1			0.061	0.0726575	0.0803051	0.0413937	0.0537157	0.0799096	0.0584553	-0.00996902	-0.5	-0.504094	-0.486636	-0.467323	-0.491154	-0.497408	-0.491907	-0.604508	0.256	0.256595	0.0512936	0.237717	0.266698	0.170098	0.265121	0.163308
64887	1			-0.833	-0.801343	-0.793695	-0.830606	-0.829284	-0.83709	-0.864545	-0.845969	-1.008	-1.00109	-1.01764	-1.01432	-0.999154	-1.00341	-1.01691	-1.06751	-0.688	-0.704405	-0.837706	-0.689283	-0.686302	-0.734902	-0.687879	-0.679692
66098	1			0.834	0.820657	0.828305	0.829394	0.827716	0.84591	0.868455	0.826031	0.017	0.0199056	0.00436401	0.0536768	0.0258464	0.0185921	-0.0109073	-0.0475076	-0.16	-0.154405	-0.128706	-0.156283	-0.162302	-0.0879024	-0.168879	-0.281692
67504	1			-1.018	-1.02734	-1.01969	-1.00861	-1.01128	-0.99409	-1.02754	-0.984969	-0.875	-0.875094	-0.885636	-0.905323	-0.866154	-0.871408	-0.894907	-0.891508	-0.92	-0.922405	-0.931706	-0.924283	-0.919302	-0.867902	-0.922879	-0.893692
65266	1			-1.066	-1.04034	-1.03269	-1.07361	-1.06128	-1.04509	-1.05454	-1.02397	-1.206	-1.20609	-1.21664	-1.20032	-1.21115	-1.20241	-1.17091	-1.19951	-1.085	-1.10341	-1.00671	-1.08228	-1.0913	-0.993902	-1.07288	-1.02269
66371	1			0.322	0.343657	0.351305	0.323394	0.329716	0.27591	0.321455	0.344031	0.002	0.00290564	0.015364	0.0146768	0.0108464	0.00359212	-0.0119073	-0.0125076	0.557	0.563595	0.316294	0.545717	0.564698	0.492098	0.604121	0.461308
65804	1			-0.141	-0.111343	-0.103695	-0.134606	-0.133284	-0.11209	-0.133545	-0.130969	-0.327	-0.322094	-0.338636	-0.320323	-0.333154	-0.323408	-0.291907	-0.229508	-0.917	-0.917405	-0.858706	-0.900283	-0.921302	-0.843902	-0.953879	-0.843692
66383	1			-1	-0.970343	-0.962695	-0.998606	-0.993284	-0.97209	-0.999545	-0.977969	-0.016	-0.0120944	-0.026636	-0.0253232	-0.0211536	-0.0134079	0.0150927	-0.0285076	-0.532	-0.533405	-0.585706	-0.526283	-0.534302	-0.529902	-0.536879	-0.514692
64852	1			-0.261	-0.292343	-0.284695	-0.282606	-0.263284	-0.23409	-0.248545	-0.359969	-0.609	-0.612094	-0.595636	-0.580323	-0.600154	-0.605408	-0.624907	-0.576508	0.126	0.128595	-0.0207064	0.102717	0.137698	0.0630976	0.146121	0.0153081
65906	1			0.48	0.487657	0.495305	0.453394	0.472716	0.49291	0.485455	0.384031	-0.094	-0.0870944	-0.080636	-0.0673232	-0.0971536	-0.0914079	-0.0759073	-0.215508	0.153	0.154595	0.152294	0.133717	0.155698	0.167098	0.157121	0.0873081
66617	1			-0.872	-0.839343	-0.831695	-0.867606	-0.879284	-0.84909	-0.893545	-0.782969	0.421	0.426906	0.408364	0.425677	0.415846	0.424592	0.458093	0.485492	-0.851	-0.865405	-0.909706	-0.836283	-0.855302	-0.854902	-0.878879	-0.870692
64815	1			-0.443	-0.470343	-0.462695	-0.453606	-0.451284	-0.38009	-0.445545	-0.458969	-0.421	-0.423094	-0.407636	-0.419323	-0.426154	-0.418408	-0.370907	-0.564508	-0.463	-0.476405	-0.646706	-0.461283	-0.457302	-0.482902	-0.469879	-0.522692
65450	1			-0.98	-1.00134	-0.993695	-0.982606	-0.987284	-0.90909	-0.876545	-0.916969	-0.03	-0.0310944	-0.016636	-0.0273232	-0.0341536	-0.0254079	0.00509275	0.0524924	-0.738	-0.746405	-0.677706	-0.736283	-0.744302	-0.649902	-0.779879	-0.752692
67995	1			-0.541	-0.572343	-0.564695	-0.541606	-0.541284	-0.55509	-0.542545	-0.566969	-0.165	-0.168094	-0.151636	-0.182323	-0.156154	-0.163408	-0.179907	-0.165508	-0.639	-0.646405	-0.611706	-0.659283	-0.631302	-0.600902	-0.677879	-0.621692
65419	1			-0.466	-0.432343	-0.424695	-0.459606	-0.457284	-0.44909	-0.458545	-0.397969	-0.129	-0.127094	-0.140636	-0.128323	-0.134154	-0.126408	-0.122907	-0.0955076	-0.629	-0.620405	-0.655706	-0.607283	-0.639302	-0.583902	-0.647879	-0.613692
65595	1			-0.648	-0.610343	-0.602695	-0.650606	-0.649284	-0.63809	-0.626545	-0.624969	-0.529	-0.535094	-0.515636	-0.530323	-0.520154	-0.526408	-0.538907	-0.418508	-0.828	-0.840405	-0.775706	-0.829283	-0.826302	-0.802902	-0.794879	-0.748692
65552	1			0.43	0.404657	0.412305	0.419394	0.431716	0.44791	0.439455	0.412031	-0.742	-0.742094	-0.728636	-0.752323	-0.733154	-0.744408	-0.770907	-0.805508	0.068	0.068595	0.0652936	0.0357166	0.0776978	0.0680976	0.0641207	-0.0326919
67940	1			0.12	0.0896575	0.0973051	0.117394	0.121716	0.10191	0.100455	0.079031	-0.182	-0.191094	-0.168636	-0.157323	-0.187154	-0.178408	-0.163907	-0.181508	-0.277	-0.271405	-0.286706	-0.268283	-0.273302	-0.273902	-0.306879	-0.296692
67050	1			-0.113	-0.121343	-0.113695	-0.106606	-0.115284	-0.12309	-0.102545	-0.102969	0.283	0.286906	0.271364	0.277677	0.277846	0.286592	0.306093	0.328492	-0.308	-0.314405	-0.403706	-0.302283	-0.302302	-0.370902	-0.293879	-0.365692
65533	1			-0.214	-0.191343	-0.183695	-0.208606	-0.214284	-0.24309	-0.191545	-0.159969	-0.231	-0.238094	-0.217636	-0.223323	-0.235154	-0.235408	-0.180907	-0.414508	-0.388	-0.385405	-0.363706	-0.396283	-0.385302	-0.363902	-0.385879	-0.400692
67144	1			0.079	0.0566575	0.0643051	0.0743937	0.0707157	0.11991	0.185455	0.149031	0.156	0.151906	0.169364	0.140677	0.150846	0.164592	0.180093	0.107492	-0.752	-0.744405	-0.736706	-0.756283	-0.752302	-0.707902	-0.780879	-0.766692
67858	1			0.201	0.170657	0.178305	0.171394	0.194716	0.23491	0.190455	0.097031	-0.293	-0.298094	-0.279636	-0.252323	-0.284154	-0.291408	-0.295907	-0.476508	0.046	0.042595	0.00929364	0.0257166	0.0516978	0.0250976	0.0291207	-0.00769185
65383	1			-0.565	-0.573343	-0.565695	-0.569606	-0.566284	-0.57809	-0.561545	-0.594969	0.139	0.147906	0.127364	0.130677	0.134846	0.142592	0.134093	0.0144924	-0.542	-0.541405	-0.665706	-0.545283	-0.534302	-0.617902	-0.580879	-0.587692
66869	1			-0.184	-0.198343	-0.190695	-0.172606	-0.184284	-0.18309	-0.178545	-0.132969	0.356	0.354906	0.369364	0.370677	0.364846	0.357592	0.342093	0.334492	-0.573	-0.560405	-0.503706	-0.558283	-0.570302	-0.497902	-0.647879	-0.686692
65539	1			-0.147	-0.117343	-0.109695	-0.142606	-0.152284	-0.16409	-0.167545	-0.220969	0.502	0.502906	0.490364	0.498677	0.497846	0.506592	0.548093	0.488492	-0.383	-0.375405	-0.549706	-0.385283	-0.374302	-0.451902	-0.365879	-0.394692
67208	1			-0.183	-0.200343	-0.192695	-0.173606	-0.191284	-0.20509	-0.177545	-0.200969	-0.084	-0.0890944	-0.095636	-0.0623232	-0.0751536	-0.0804079	-0.0709073	-0.183508	-0.167	-0.167405	-0.287706	-0.166283	-0.159302	-0.183902	-0.182879	-0.197692
65267	1			-0.636	-0.599343	-0.591695	-0.643606	-0.631284	-0.60509	-0.623545	-0.548969	-0.453	-0.457094	-0.465636	-0.436323	-0.444154	-0.450408	-0.468907	-0.437508	-0.892	-0.908405	-0.861706	-0.885283	-0.894302	-0.874902	-0.890879	-0.851692
65551	1			-0.411	-0.379343	-0.371695	-0.391606	-0.407284	-0.39809	-0.391545	-0.311969	0.133	0.138906	0.146364	0.111677	0.128846	0.136592	0.166093	0.188492	-1.079	-1.08541	-1.06071	-1.07828	-1.0833	-0.994902	-1.09988	-1.04869
66954	1			-0.32	-0.303343	-0.295695	-0.349606	-0.327284	-0.31909	-0.290545	-0.299969	-0.808	-0.815094	-0.794636	-0.780323	-0.799154	-0.805408	-0.791907	-0.942508	-0.298	-0.299405	-0.482706	-0.311283	-0.295302	-0.281902	-0.296879	-0.340692
66009	1			0.015	-0.00234252	0.0053051	0.00939373	0.00571567	0.00590958	0.0584553	0.039031	0.364	0.357906	0.377364	0.365677	0.372846	0.361592	0.327093	0.350492	0.817	0.823595	0.692294	0.811717	0.829698	0.806098	0.825121	0.690308
65391	1			-0.821	-0.790343	-0.782695	-0.806606	-0.820284	-0.80109	-0.757545	-0.737969	-0.765	-0.766094	-0.775636	-0.781323	-0.770154	-0.761408	-0.736907	-0.667508	-1.118	-1.12541	-1.03971	-1.11328	-1.1253	-1.0429	-1.03488	-1.02369
65418	1			0.121	0.132657	0.140305	0.106394	0.120716	0.14391	0.0884553	0.125031	-1.028	-1.03209	-1.03864	-1.01232	-1.01915	-1.02541	-1.07291	-1.07251	0.038	0.036595	0.0592936	0.0227166	0.0426978	0.0920976	0.0581207	-0.00269185
65538	1			0.4	0.383657	0.391305	0.404394	0.396716	0.37891	0.439455	0.326031	0.066	0.0629056	0.079364	0.0646768	0.0608464	0.0685921	0.121093	0.0164924	0.74	0.734595	0.488294	0.727717	0.755698	0.696098	0.773121	0.603308
65535	1			-0.748	-0.710343	-0.702695	-0.744606	-0.750284	-0.76109	-0.741545	-0.751969	0.124	0.127906	0.112364	0.137677	0.119846	0.128592	0.171093	0.0884924	-0.807	-0.811405	-0.875706	-0.804283	-0.803302	-0.824902	-0.778879	-0.791692
67286	1			1.108	1.09566	1.10331	1.11439	1.10972	1.07291	1.11146	1.09903	0.516	0.524906	0.529364	0.509677	0.511846	0.510592	0.481093	0.469492	0.772	0.775595	0.706294	0.768717	0.782698	0.704098	0.792121	0.625308
65515	1			0.594	0.579657	0.587305	0.595394	0.592716	0.59891	0.601455	0.526031	0.459	0.452906	0.472364	0.454677	0.454846	0.461592	0.470093	0.452492	0.73	0.735595	0.515294	0.723717	0.739698	0.651098	0.743121	0.604308
65385	1			0.438	0.449657	0.457305	0.422394	0.443716	0.42391	0.415455	0.374031	0.254	0.247906	0.267364	0.254677	0.262846	0.257592	0.247093	0.282492	-0.425	-0.430405	-0.545706	-0.431283	-0.423302	-0.476902	-0.419879	-0.443692
66634	1			0.379	0.362657	0.370305	0.390394	0.384716	0.36191	0.366455	0.418031	0.624	0.619906	0.611364	0.608677	0.618846	0.626592	0.634093	0.700492	0.119	0.126595	-0.0997064	0.116717	0.125698	-0.0489024	0.171121	0.0143081
65278	1			0.99	1.02266	1.03031	0.987394	0.996716	0.98191	0.965455	0.885031	0.455	0.453906	0.443364	0.470677	0.450846	0.458592	0.458093	0.511492	-0.497	-0.496405	-0.613706	-0.494283	-0.497302	-0.503902	-0.495879	-0.541692
65613	1			0.066	0.0946575	0.102305	0.0793937	0.0687157	0.0759096	0.0764553	0.097031	-0.193	-0.190094	-0.203636	-0.209323	-0.198154	-0.190408	-0.179907	-0.162508	-0.516	-0.515405	-0.424706	-0.511283	-0.523302	-0.423902	-0.531879	-0.499692
65821	1			-0.552	-0.556343	-0.548695	-0.537606	-0.544284	-0.52209	-0.550545	-0.547969	-0.335	-0.331094	-0.345636	-0.334323	-0.340154	-0.331408	-0.316907	-0.245508	-0.958	-0.963405	-0.831706	-0.963283	-0.961302	-0.893902	-0.972879	-0.936692
67576	1			-0.19	-0.186343	-0.178695	-0.209606	-0.198284	-0.15009	-0.179545	-0.139969	-0.389	-0.392094	-0.375636	-0.344323	-0.380154	-0.387408	-0.432907	-0.456508	-0.444	-0.450405	-0.498706	-0.466283	-0.435302	-0.414902	-0.432879	-0.449692
65609	1			0.005	0.0336575	0.0413051	-0.0126063	0.00171567	0.0289096	0.00445533	-0.016969	-0.075	-0.0600944	-0.061636	-0.0623232	-0.0791536	-0.0704079	-0.0179073	-0.0965076	-0.519	-0.511405	-0.582706	-0.514283	-0.515302	-0.521902	-0.477879	-0.482692
66630	1			0.25	0.241657	0.249305	0.262394	0.248716	0.26691	0.245455	0.181031	-0.348	-0.345094	-0.359636	-0.366323	-0.354154	-0.345408	-0.299907	-0.332508	-0.556	-0.541405	-0.546706	-0.547283	-0.559302	-0.482902	-0.594879	-0.622692
66113	1			-0.457	-0.459343	-0.451695	-0.455606	-0.454284	-0.43409	-0.490545	-0.467969	-0.596	-0.593094	-0.606636	-0.582323	-0.587154	-0.593408	-0.586907	-0.545508	-0.424	-0.415405	-0.377706	-0.404283	-0.430302	-0.356902	-0.477879	-0.472692
66057	1			-0.173	-0.134343	-0.126695	-0.167606	-0.159284	-0.14709	-0.196545	-0.185969	-0.3	-0.303094	-0.310636	-0.271323	-0.305154	-0.297408	-0.275907	-0.332508	-0.619	-0.617405	-0.542706	-0.604283	-0.620302	-0.561902	-0.634879	-0.580692
66060	1			0.36	0.342657	0.350305	0.370394	0.357716	0.34291	0.324455	0.210031	-0.349	-0.358094	-0.335636	-0.332323	-0.354154	-0.345408	-0.307907	-0.436508	0.137	0.142595	0.0352936	0.134717	0.143698	0.142098	0.114121	0.0153081
64877	1			-0.531	-0.507343	-0.499695	-0.521606	-0.532284	-0.49809	-0.513545	-0.456969	-1.353	-1.35609	-1.33964	-1.33032	-1.34415	-1.35041	-1.36091	-1.37151	-0.991	-1.01841	-0.873706	-0.986283	-0.997302	-0.894902	-0.955879	-0.964692
66833	1			0.234	0.210657	0.218305	0.240394	0.249716	0.26391	0.238455	0.339031	0.611	0.599906	0.624364	0.597677	0.605846	0.612592	0.627093	0.683492	-0.146	-0.136405	-0.172706	-0.128283	-0.146302	-0.193902	-0.188879	-0.223692
65117	1			-0.329	-0.336343	-0.328695	-0.317606	-0.327284	-0.34609	-0.327545	-0.376969	0.499	0.504906	0.486364	0.502677	0.507846	0.500592	0.499093	0.448492	0.078	0.085595	-0.177706	0.0697166	0.0926978	0.0820976	0.0871207	0.00330815
65454	1			-0.64	-0.662343	-0.654695	-0.639606	-0.650284	-0.57509	-0.642545	-0.599969	0.306	0.300906	0.293364	0.293677	0.300846	0.307592	0.317093	0.267492	-0.439	-0.440405	-0.576706	-0.444283	-0.433302	-0.505902	-0.423879	-0.500692
66904	1			0.115	0.106657	0.114305	0.123394	0.121716	0.12091	0.127455	0.158031	0.226	0.221906	0.239364	0.189677	0.220846	0.227592	0.223093	0.207492	-0.02	-0.00640501	-0.112706	-0.0172834	-0.0213022	0.0350976	-0.0938793	-0.113692
67907	1			-1.25	-1.22334	-1.21569	-1.24961	-1.24328	-1.22509	-1.26854	-1.17497	-0.495	-0.486094	-0.506636	-0.515323	-0.486154	-0.490408	-0.488907	-0.476508	-0.987	-1.01841	-1.02571	-0.992283	-0.989302	-0.951902	-1.02488	-0.975692
65111	1			-0.614	-0.630343	-0.622695	-0.607606	-0.613284	-0.62409	-0.610545	-0.640969	-0.34	-0.336094	-0.350636	-0.345323	-0.345154	-0.336408	-0.317907	-0.424508	-0.208	-0.203405	-0.334706	-0.207283	-0.210302	-0.203902	-0.225879	-0.266692
65907	1			-0.837	-0.843343	-0.835695	-0.828606	-0.838284	-0.81009	-0.819545	-0.768969	-0.568	-0.562094	-0.578636	-0.596323	-0.573154	-0.563408	-0.535907	-0.571508	-1.172	-1.17541	-1.04071	-1.15628	-1.1743	-1.0709	-1.13788	-1.12669
65683	1			0.599	0.617657	0.625305	0.590394	0.591716	0.60191	0.558455	0.581031	-0.195	-0.196094	-0.181636	-0.201323	-0.200154	-0.192408	-0.193907	-0.210508	0.513	0.519595	0.518294	0.525717	0.517698	0.514098	0.481121	0.400308
66093	1			0.116	0.136657	0.144305	0.120394	0.114716	0.0979096	0.147455	0.137031	0.268	0.269906	0.256364	0.262677	0.262846	0.271592	0.292093	0.244492	-0.223	-0.220405	-0.271706	-0.209283	-0.220302	-0.276902	-0.232879	-0.277692
65823	1			-0.601	-0.607343	-0.599695	-0.597606	-0.595284	-0.58009	-0.603545	-0.612969	0.225	0.230906	0.213364	0.236677	0.219846	0.228592	0.267093	0.214492	-1.014	-1.01741	-0.946706	-1.01528	-1.0163	-1.0979	-0.966879	-0.950692
67052	1			-0.955	-0.933343	-0.925695	-0.952606	-0.960284	-0.95509	-0.970545	-0.956969	0.116	0.118906	0.104364	0.0976768	0.110846	0.119592	0.149093	0.0834924	-0.941	-0.962405	-0.894706	-0.927283	-0.940302	-0.888902	-0.953879	-0.861692
67173	1			-0.517	-0.505343	-0.497695	-0.524606	-0.519284	-0.55709	-0.503545	-0.475969	0.068	0.0689056	0.081364	0.0926768	0.0638464	0.0705921	0.0900927	0.0114924	-0.725	-0.731405	-0.864706	-0.721283	-0.723302	-0.726902	-0.751879	-0.720692
66990	1			-0.683	-0.687343	-0.679695	-0.674606	-0.676284	-0.69309	-0.689545	-0.795969	-0.319	-0.317094	-0.329636	-0.322323	-0.310154	-0.315408	-0.310907	-0.289508	-0.972	-0.978405	-1.07571	-0.973283	-0.974302	-0.978902	-0.945879	-0.992692
67457	1			0.168	0.191657	0.199305	0.133394	0.160716	0.19691	0.115455	0.154031	-1.105	-1.10309	-1.09164	-1.08732	-1.09615	-1.10041	-1.12291	-1.20751	-0.423	-0.428405	-0.510706	-0.451283	-0.413302	-0.391902	-0.412879	-0.404692
65456	1			-1.045	-1.06134	-1.05369	-1.04161	-1.05828	-1.05609	-1.02854	-0.960969	-0.016	-0.0140944	-0.027636	-0.0223232	-0.0211536	-0.0114079	-0.00290725	-0.00950761	-0.958	-0.967405	-1.01271	-0.975283	-0.955302	-0.930902	-0.950879	-0.938692
67480	1			-1.111	-1.12434	-1.11669	-1.11161	-1.11828	-1.10009	-1.12054	-1.06897	0.236	0.231906	0.249364	0.257677	0.244846	0.238592	0.222093	0.239492	-0.915	-0.922405	-0.937706	-0.925283	-0.913302	-0.871902	-0.903879	-1.01769
66992	1			-0.498	-0.511343	-0.503695	-0.492606	-0.498284	-0.47309	-0.440545	-0.441969	-1.018	-1.02209	-1.02964	-1.03532	-1.02315	-1.01441	-0.973907	-1.08251	-0.677	-0.677405	-0.680706	-0.666283	-0.677302	-0.615902	-0.744879	-0.773692
66890	1			0.796	0.824657	0.832305	0.786394	0.792716	0.76991	0.801455	0.811031	0.361	0.358906	0.374364	0.362677	0.369846	0.363592	0.383093	0.269492	0.524	0.527595	0.364294	0.515717	0.528698	0.476098	0.503121	0.383308
67743	1			-0.495	-0.516343	-0.508695	-0.505606	-0.493284	-0.45709	-0.540545	-0.497969	-0.469	-0.473094	-0.480636	-0.464323	-0.460154	-0.464408	-0.451907	-0.463508	-0.743	-0.745405	-0.661706	-0.763283	-0.740302	-0.664902	-0.719879	-0.695692
66694	1			-0.175	-0.194343	-0.186695	-0.172606	-0.176284	-0.14409	-0.180545	-0.155969	-1.172	-1.17109	-1.18164	-1.15132	-1.16315	-1.16841	-1.19091	-1.24951	-1.041	-1.03941	-0.901706	-1.03028	-1.0453	-0.953902	-1.02688	-1.00169
65407	1			-1.155	-1.12534	-1.11769	-1.15261	-1.14928	-1.14409	-1.12754	-1.07197	-0.941	-0.937094	-0.951636	-0.954323	-0.946154	-0.936408	-0.912907	-0.885508	-1.115	-1.12641	-1.02971	-1.10628	-1.1163	-1.0549	-1.10888	-1.04569
67476	1			-0.303	-0.280343	-0.272695	-0.314606	-0.309284	-0.29509	-0.321545	-0.278969	-0.17	-0.167094	-0.181636	-0.179323	-0.175154	-0.167408	-0.113907	-0.165508	-0.142	-0.133405	-0.0857064	-0.154283	-0.146302	-0.110902	-0.153879	-0.197692
67174	1			-0.092	-0.0593425	-0.0516949	-0.0886063	-0.0892843	-0.0920904	-0.120545	-0.088969	0.589	0.587906	0.577364	0.599677	0.583846	0.592592	0.639093	0.580492	-0.64	-0.650405	-0.681706	-0.635283	-0.638302	-0.619902	-0.631879	-0.718692
65616	1			-0.61	-0.616343	-0.608695	-0.607606	-0.609284	-0.58009	-0.623545	-0.590969	0.349	0.352906	0.362364	0.362677	0.344846	0.353592	0.370093	0.348492	-1.23	-1.22841	-1.15671	-1.22428	-1.2433	-1.1969	-1.20088	-1.08669
67577	1			-1.206	-1.18834	-1.18069	-1.19761	-1.20728	-1.17709	-1.21754	-1.19397	-0.401	-0.401094	-0.412636	-0.383323	-0.392154	-0.398408	-0.401907	-0.445508	-0.819	-0.830405	-0.696706	-0.812283	-0.825302	-0.798902	-0.843879	-0.749692
64822	1			0.795	0.830657	0.838305	0.780394	0.792716	0.78691	0.771455	0.753031	0.018	0.0139056	0.031364	0.0326768	0.0128464	0.0215921	0.0510927	0.0864924	0.457	0.469595	0.218294	0.450717	0.467698	0.304098	0.481121	0.328308
66826	1			-0.455	-0.466343	-0.458695	-0.442606	-0.446284	-0.44509	-0.462545	-0.469969	0.426	0.426906	0.439364	0.418677	0.420846	0.428592	0.445093	0.439492	-0.73	-0.732405	-0.679706	-0.726283	-0.738302	-0.668902	-0.726879	-0.698692
67573	1			0.033	0.0116575	0.0193051	0.0243937	0.0317157	0.0509096	0.0704553	0.043031	-0.145	-0.150094	-0.131636	-0.139323	-0.136154	-0.142408	-0.133907	-0.0955076	-0.576	-0.582405	-0.622706	-0.592283	-0.574302	-0.681902	-0.554879	-0.600692
66081	1			-0.016	-0.0173425	-0.0096949	-0.0166063	-0.0122843	-0.0160904	0.00845533	0.00703098	-0.707	-0.708094	-0.693636	-0.682323	-0.711154	-0.697408	-0.671907	-0.791508	-0.194	-0.183405	-0.151706	-0.197283	-0.197302	-0.164902	-0.227879	-0.281692
66622	1			-0.113	-0.0773425	-0.0696949	-0.103606	-0.115284	-0.0840904	-0.133545	-0.156969	0.44	0.438906	0.428364	0.425677	0.433846	0.442592	0.459093	0.527492	-0.866	-0.865405	-0.830706	-0.843283	-0.874302	-0.783902	-0.865879	-0.838692
65345	1			0.434	0.420657	0.428305	0.440394	0.441716	0.41591	0.413455	0.383031	-0.499	-0.501094	-0.510636	-0.460323	-0.490154	-0.496408	-0.459907	-0.529508	0.085	0.088595	-0.106706	0.0757166	0.0916978	0.0560976	0.128121	-0.0326919
67209	1			-0.277	-0.288343	-0.280695	-0.263606	-0.269284	-0.28009	-0.296545	-0.219969	-0.109	-0.110094	-0.120636	-0.114323	-0.114154	-0.105408	-0.0799073	-0.151508	-0.957	-0.949405	-0.958706	-0.947283	-0.959302	-0.929902	-0.989879	-0.950692
65670	1			-0.486	-0.464343	-0.456695	-0.477606	-0.487284	-0.47309	-0.475545	-0.455969	-0.696	-0.699094	-0.706636	-0.701323	-0.701154	-0.693408	-0.679907	-0.686508	-0.288	-0.290405	-0.222706	-0.291283	-0.289302	-0.200902	-0.278879	-0.290692
65806	1			-0.485	-0.455343	-0.447695	-0.479606	-0.478284	-0.49009	-0.489545	-0.462969	0.189	0.200906	0.178364	0.175677	0.183846	0.191592	0.206093	0.242492	-0.911	-0.920405	-0.909706	-0.910283	-0.911302	-0.910902	-0.920879	-0.885692
67732	1			0.15	0.126657	0.134305	0.127394	0.137716	0.14691	0.154455	0.163031	-0.009	-0.0130944	0.00436401	-0.00432319	-0.000153626	-0.00540788	-0.0179073	-0.00450761	-0.091	-0.087405	-0.0467064	-0.116283	-0.0863022	-0.0439024	-0.0938793	-0.176692
64874	1			0.16	0.119657	0.127305	0.153394	0.153716	0.18991	0.175455	0.137031	-0.624	-0.617094	-0.634636	-0.605323	-0.615154	-0.621408	-0.658907	-0.596508	-0.406	-0.404405	-0.331706	-0.407283	-0.403302	-0.322902	-0.411879	-0.406692
66638	1			1.137	1.10366	1.11131	1.15439	1.13672	1.12591	1.14146	1.12303	0.086	0.0869056	0.074364	0.0746768	0.0808464	0.0885921	0.106093	0.143492	0.472	0.467595	0.479294	0.469717	0.472698	0.519098	0.397121	0.338308
66056	1			-0.053	-0.0203425	-0.0126949	-0.0436063	-0.0462843	-0.0350904	-0.0375447	-0.077969	-0.153	-0.164094	-0.163636	-0.160323	-0.144154	-0.149408	-0.156907	-0.0575076	-0.68	-0.694405	-0.599706	-0.669283	-0.680302	-0.623902	-0.741879	-0.736692
65083	1			-0.344	-0.371343	-0.363695	-0.364606	-0.360284	-0.36209	-0.334545	-0.348969	-1.363	-1.36609	-1.34964	-1.34732	-1.35415	-1.37741	-1.40191	-1.43851	-0.626	-0.626405	-0.615706	-0.654283	-0.624302	-0.581902	-0.601879	-0.609692
66058	1			-0.28	-0.251343	-0.243695	-0.273606	-0.272284	-0.29409	-0.307545	-0.296969	-0.122	-0.116094	-0.131636	-0.0813232	-0.126154	-0.118408	-0.0919073	-0.135508	0.094	0.100595	-0.0957064	0.0947166	0.0996978	0.00909758	0.137121	0.000308147
65494	1			0.87	0.853657	0.861305	0.868394	0.866716	0.84891	0.880455	0.845031	0.995	0.995906	1.00836	0.989677	0.989846	0.998592	1.00409	0.998492	0.043	0.045595	-0.0117064	0.0367166	0.0486978	-0.0319024	0.0521207	-0.0516919
65073	1			-0.145	-0.121343	-0.113695	-0.157606	-0.145284	-0.12309	-0.187545	-0.123969	-0.446	-0.445094	-0.456636	-0.440323	-0.451154	-0.443408	-0.432907	-0.443508	-0.674	-0.675405	-0.645706	-0.659283	-0.676302	-0.671902	-0.680879	-0.650692
67249	1			-0.681	-0.649343	-0.641695	-0.671606	-0.672284	-0.65509	-0.632545	-0.623969	-1.642	-1.64509	-1.65264	-1.63532	-1.63315	-1.63941	-1.62191	-1.77751	-0.821	-0.839405	-0.753706	-0.802283	-0.822302	-0.747902	-0.841879	-0.684692
65612	1			-0.015	0.0186575	0.0263051	-0.0236063	-0.0162843	-0.0310904	-0.0235447	0.045031	-0.163	-0.167094	-0.149636	-0.177323	-0.168154	-0.159408	-0.159907	-0.120508	-1.164	-1.16041	-1.17871	-1.15328	-1.1653	-1.2099	-1.13988	-1.06769
66882	1			0.967	0.943657	0.951305	0.961394	0.965716	0.95491	0.903455	0.997031	0.218	0.220906	0.206364	0.222677	0.212846	0.220592	0.235093	0.269492	-0.194	-0.183405	-0.181706	-0.188283	-0.196302	-0.225902	-0.256879	-0.288692
67248	1			-0.852	-0.825343	-0.817695	-0.854606	-0.855284	-0.83009	-0.860545	-0.867969	-0.679	-0.678094	-0.665636	-0.679323	-0.670154	-0.674408	-0.668907	-0.759508	-1.2	-1.21741	-1.30071	-1.19928	-1.2033	-1.1469	-1.12788	-1.06669
66097	1			-0.433	-0.402343	-0.394695	-0.428606	-0.434284	-0.46109	-0.463545	-0.417969	0.43	0.436906	0.418364	0.464677	0.438846	0.434592	0.421093	0.412492	-0.13	-0.134405	-0.242706	-0.138283	-0.124302	-0.145902	-0.129879	-0.195692
67186	1			0.161	0.143657	0.151305	0.153394	0.155716	0.16491	0.160455	0.184031	-0.425	-0.423094	-0.435636	-0.435323	-0.429154	-0.421408	-0.390907	-0.389508	-0.649	-0.641405	-0.662706	-0.640283	-0.652302	-0.596902	-0.695879	-0.680692
66953	1			0.39	0.405657	0.413305	0.383394	0.382716	0.35391	0.409455	0.447031	-0.24	-0.247094	-0.226636	-0.198323	-0.231154	-0.236408	-0.250907	-0.299508	-0.172	-0.184405	-0.245706	-0.173283	-0.172302	-0.232902	-0.178879	-0.207692
67910	1			0.405	0.386657	0.394305	0.397394	0.392716	0.43191	0.375455	0.396031	-0.363	-0.361094	-0.349636	-0.340323	-0.354154	-0.378408	-0.399907	-0.433508	0.245	0.239595	0.253294	0.228717	0.257698	0.252098	0.207121	0.132308
67171	1			1.473	1.46266	1.47031	1.47639	1.46672	1.49191	1.51946	1.50303	0.681	0.681906	0.669364	0.684677	0.675846	0.683592	0.713093	0.660492	0.607	0.605595	0.486294	0.602717	0.615698	0.578098	0.617121	0.448308
66695	1			1.15	1.13166	1.13931	1.14339	1.14372	1.16191	1.15946	1.09403	-0.054	-0.0580944	-0.040636	-0.0133232	-0.0451536	-0.0504079	-0.0469073	-0.0395076	-0.305	-0.313405	-0.401706	-0.317283	-0.305302	-0.355902	-0.289879	-0.346692
66239	1			-0.4	-0.421343	-0.413695	-0.394606	-0.396284	-0.40009	-0.434545	-0.407969	-0.547	-0.538094	-0.557636	-0.558323	-0.551154	-0.543408	-0.513907	-0.541508	-0.62	-0.619405	-0.545706	-0.616283	-0.623302	-0.597902	-0.586879	-0.640692
66962	1			-1.058	-1.06434	-1.05669	-1.05061	-1.05828	-1.05109	-1.05654	-1.04397	-0.431	-0.427094	-0.442636	-0.428323	-0.436154	-0.426408	-0.386907	-0.572508	-0.718	-0.721405	-0.713706	-0.708283	-0.719302	-0.672902	-0.758879	-0.731692
65513	1			-0.328	-0.345343	-0.337695	-0.325606	-0.329284	-0.29509	-0.283545	-0.317969	-0.406	-0.408094	-0.416636	-0.424323	-0.411154	-0.403408	-0.386907	-0.417508	-0.607	-0.598405	-0.594706	-0.599283	-0.609302	-0.568902	-0.652879	-0.645692
65390	1			-0.691	-0.703343	-0.695695	-0.682606	-0.698284	-0.70409	-0.648545	-0.675969	0.796	0.796906	0.784364	0.804677	0.791846	0.800592	0.817093	0.745492	-0.539	-0.530405	-0.619706	-0.534283	-0.537302	-0.606902	-0.526879	-0.539692
67287	1			-0.394	-0.415343	-0.407695	-0.388606	-0.411284	-0.36109	-0.400545	-0.368969	-0.088	-0.0940944	-0.074636	-0.0843232	-0.0791536	-0.0924079	-0.0799073	-0.259508	-0.632	-0.629405	-0.566706	-0.627283	-0.630302	-0.608902	-0.578879	-0.595692
65092	1			-0.903	-0.911343	-0.903695	-0.895606	-0.896284	-0.86809	-0.928545	-0.936969	-0.026	-0.0220944	-0.036636	-0.0493232	-0.0301536	-0.0214079	-0.0229073	0.0394924	-1.438	-1.44241	-1.32971	-1.43428	-1.4443	-1.3479	-1.45588	-1.34769
65827	1			0.399	0.393657	0.401305	0.407394	0.404716	0.39791	0.346455	0.290031	0.922	0.922906	0.909364	0.944677	0.930846	0.924592	0.881093	0.985492	-0.439	-0.425405	-0.446706	-0.433283	-0.441302	-0.415902	-0.443879	-0.440692
67012	1			0.583	0.580657	0.588305	0.587394	0.582716	0.58291	0.588455	0.592031	-0.124	-0.118094	-0.135636	-0.133323	-0.129154	-0.120408	-0.0619073	-0.155508	0.101	0.108595	-0.00370636	0.102717	0.106698	0.0220976	0.115121	0.00730815
66094	1			0.614	0.637657	0.645305	0.604394	0.616716	0.58891	0.616455	0.629031	-0.729	-0.724094	-0.715636	-0.738323	-0.734154	-0.726408	-0.702907	-0.699508	0.525	0.535595	0.359294	0.520717	0.524698	0.488098	0.502121	0.361308
66879	1			-1.116	-1.12234	-1.11469	-1.10961	-1.10428	-1.07609	-1.17754	-1.06497	-0.342	-0.339094	-0.352636	-0.334323	-0.347154	-0.338408	-0.310907	-0.375508	-0.817	-0.812405	-0.841706	-0.801283	-0.822302	-0.726902	-0.828879	-0.803692
65979	1			0.797	0.815657	0.823305	0.784394	0.798716	0.78691	0.814455	0.791031	0.34	0.343906	0.353364	0.335677	0.335846	0.342592	0.353093	0.424492	-0.053	-0.052405	-0.0927064	-0.0602834	-0.0533022	-0.0159024	-0.106879	-0.183692
65490	1			-0.889	-0.898343	-0.890695	-0.891606	-0.891284	-0.87909	-0.910545	-0.831969	0.083	0.0839056	0.096364	0.118677	0.0918464	0.0875921	0.0890927	0.0404924	-0.972	-0.976405	-1.02471	-0.975283	-0.972302	-1.0539	-0.928879	-0.944692
65514	1			0.083	0.0766575	0.0843051	0.0853937	0.0837157	0.0589096	0.0984553	0.100031	-0.073	-0.0750944	-0.084636	-0.0263232	-0.0771536	-0.0644079	-0.0239073	-0.0825076	0.219	0.226595	0.0972936	0.210717	0.225698	0.188098	0.252121	NA
65820	1			-0.644	-0.610343	-0.602695	-0.644606	-0.636284	-0.64909	-0.661545	-0.699969	-0.322	-0.318094	-0.333636	-0.327323	-0.327154	-0.319408	-0.294907	-0.349508	-0.767	-0.758405	-0.884706	-0.762283	-0.767302	-0.797902	-0.767879	-0.758692
65980	1			-0.212	-0.220343	-0.212695	-0.219606	-0.225284	-0.21009	-0.200545	-0.211969	-0.379	-0.377094	-0.390636	-0.356323	-0.370154	-0.375408	-0.350907	-0.465508	-0.656	-0.655405	-0.605706	-0.646283	-0.658302	-0.586902	-0.698879	-0.655692
66830	1			-0.726	-0.704343	-0.696695	-0.718606	-0.717284	-0.69109	-0.707545	-0.648969	0.071	0.0749056	0.059364	0.0656768	0.0658464	0.0745921	0.111093	0.0554924	-0.749	-0.762405	-0.672706	-0.721283	-0.756302	-0.659902	-0.792879	-0.706692
67283	1			0.868	0.844657	0.852305	0.873394	0.875716	0.89491	0.870455	0.851031	0.29	0.287906	0.278364	0.286677	0.284846	0.293592	0.317093	0.342492	0.095	0.094595	0.0962936	0.0887166	0.100698	0.115098	0.131121	0.00530815
67051	1			0.176	0.156657	0.164305	0.169394	0.171716	0.13491	0.201455	0.218031	-0.074	-0.0830944	-0.060636	-0.0613232	-0.0651536	-0.0894079	-0.0659073	-0.162508	1.134	1.14359	1.02729	1.12372	1.1457	1.0891	1.15212	0.985308
65159	1			0.067	0.0436575	0.0513051	0.0623937	0.0637157	0.11591	0.0734553	0.086031	-0.341	-0.348094	-0.351636	-0.338323	-0.345154	-0.338408	-0.325907	-0.360508	-0.613	-0.608405	-0.639706	-0.598283	-0.620302	-0.583902	-0.582879	-0.565692
67492	1			-0.731	-0.750343	-0.742695	-0.749606	-0.729284	-0.72309	-0.709545	-0.668969	-0.545	-0.536094	-0.555636	-0.522323	-0.536154	-0.540408	-0.539907	-0.732508	-0.412	-0.412405	-0.352706	-0.423283	-0.415302	-0.375902	-0.420879	-0.462692
65389	1			0.96	0.946657	0.954305	0.978394	0.968716	0.96191	0.942455	0.889031	0.295	0.295906	0.284364	0.278677	0.289846	0.297592	0.301093	0.311492	-0.216	-0.200405	-0.173706	-0.214283	-0.220302	-0.174902	-0.261879	-0.291692
66975	1			-0.487	-0.475343	-0.467695	-0.488606	-0.488284	-0.46509	-0.475545	-0.525969	-0.543	-0.546094	-0.555636	-0.504323	-0.534154	-0.541408	-0.549907	-0.678508	-0.323	-0.345405	-0.296706	-0.326283	-0.322302	-0.272902	-0.334879	-0.343692
65985	1			-1.047	-1.01634	-1.00869	-1.03961	-1.04828	-1.01909	-1.06854	-1.02097	-0.313	-0.311094	-0.324636	-0.310323	-0.318154	-0.310408	-0.302907	-0.243508	-1.05	-1.04341	-0.946706	-1.04228	-1.0613	-0.940902	-1.06988	-0.919692
66399	1			-0.014	0.0236575	0.0313051	-0.00260627	-0.00628433	0.00490958	-0.00954467	-0.041969	0.588	0.593906	0.576364	0.555677	0.582846	0.590592	0.606093	0.647492	-0.569	-0.563405	-0.573706	-0.578283	-0.569302	-0.566902	-0.568879	-0.642692
65977	1			0.906	0.898657	0.906305	0.898394	0.894716	0.92391	0.903455	0.898031	-0.206	-0.205094	-0.192636	-0.195323	-0.210154	-0.203408	-0.195907	-0.270508	0.241	0.244595	0.190294	0.236717	0.250698	0.234098	0.262121	0.112308
66690	1			-0.161	-0.173343	-0.165695	-0.159606	-0.166284	-0.15509	-0.182545	-0.177969	0.3	0.306906	0.313364	0.296677	0.295846	0.304592	0.334093	0.174492	-0.716	-0.716405	-0.675706	-0.712283	-0.717302	-0.702902	-0.712879	-0.728692
65281	1			-0.673	-0.649343	-0.641695	-0.686606	-0.685284	-0.67009	-0.667545	-0.620969	-0.594	-0.601094	-0.604636	-0.614323	-0.598154	-0.591408	-0.562907	-0.634508	-0.823	-0.829405	-0.903706	-0.829283	-0.828302	-0.788902	-0.771879	-0.755692
66901	1			-1.067	-1.07934	-1.07169	-1.06861	-1.07228	-1.01509	-1.01854	-0.989969	-0.302	-0.300094	-0.313636	-0.317323	-0.307154	-0.299408	-0.287907	-0.389508	-0.868	-0.873405	-0.764706	-0.875283	-0.861302	-0.786902	-0.914879	-0.912692
64875	1			0.392	0.407657	0.415305	0.395394	0.379716	0.39391	0.413455	0.422031	0.333	0.332906	0.346364	0.350677	0.328846	0.336592	0.345093	0.314492	-0.695	-0.695405	-0.761706	-0.698283	-0.698302	-0.659902	-0.733879	-0.765692
65277	1			-0.727	-0.736343	-0.728695	-0.724606	-0.720284	-0.76509	-0.734545	-0.687969	-0.751	-0.753094	-0.762636	-0.779323	-0.756154	-0.747408	-0.690907	-0.660508	-0.684	-0.684405	-0.853706	-0.682283	-0.682302	-0.773902	-0.682879	-0.627692
67996	1			1.081	1.04366	1.05131	1.04739	1.06772	1.11591	1.06146	1.07203	0.028	0.0229056	0.041364	0.0466768	0.0368464	0.0295921	0.0160927	-0.102508	0.767	0.761595	0.804294	0.747717	0.777698	0.775098	0.777121	0.650308
66083	1			-0.139	-0.117343	-0.109695	-0.134606	-0.143284	-0.12809	-0.117545	-0.077969	0.389	0.389906	0.376364	0.407677	0.383846	0.392592	0.402093	0.434492	-1.005	-1.00941	-1.06471	-1.01628	-1.0063	-0.950902	-0.939879	-0.955692
65984	1			0.298	0.265657	0.273305	0.293394	0.288716	0.28091	0.314455	0.328031	0.697	0.697906	0.685364	0.726677	0.692846	0.700592	0.728093	0.726492	0.165	0.165595	0.0222936	0.175717	0.166698	0.0840976	0.163121	0.0723081
65437	1			0.011	-0.0153425	-0.0076949	0.0103937	0.00571567	0.0219096	0.0324553	0.030031	-0.738	-0.745094	-0.724636	-0.754323	-0.742154	-0.735408	-0.715907	-0.822508	-0.211	-0.214405	-0.246706	-0.203283	-0.210302	-0.195902	-0.212879	-0.264692
65406	1			0.468	0.488657	0.496305	0.474394	0.475716	0.41791	0.419455	0.449031	-0.072	-0.0810944	-0.082636	-0.0793232	-0.0761536	-0.0684079	-0.0519073	-0.0105076	0.111	0.117595	-0.137706	0.111717	0.119698	0.00209758	0.132121	0.0343081
65790	1			-0.164	-0.139343	-0.131695	-0.151606	-0.166284	-0.14509	-0.135545	-0.141969	0.384	0.386906	0.397364	0.376677	0.378846	0.386592	0.393093	0.459492	-0.469	-0.463405	-0.394706	-0.453283	-0.473302	-0.457902	-0.516879	-0.497692
66870	1			0.507	0.499657	0.507305	0.495394	0.493716	0.47491	0.552455	0.518031	-0.856	-0.860094	-0.866636	-0.833323	-0.847154	-0.871408	-0.794907	-1.00851	0.603	0.607595	0.517294	0.585717	0.612698	0.541098	0.614121	0.489308
66240	1			0.294	0.302657	0.310305	0.300394	0.292716	0.30191	0.329455	0.315031	0.094	0.0929056	0.082364	0.0866768	0.0888464	0.0965921	0.101093	0.120492	-0.552	-0.546405	-0.566706	-0.541283	-0.558302	-0.531902	-0.603879	-0.611692
65689	1			0.062	0.0996575	0.107305	0.0703937	0.0697157	0.0839096	0.0514553	0.00703098	0.472	0.478906	0.460364	0.445677	0.466846	0.474592	0.481093	0.538492	-0.516	-0.511405	-0.483706	-0.517283	-0.521302	-0.467902	-0.553879	-0.563692
65982	1			-0.381	-0.397343	-0.389695	-0.385606	-0.387284	-0.37409	-0.363545	-0.370969	0.521	0.521906	0.534364	0.512677	0.516846	0.522592	0.566093	0.417492	-0.647	-0.653405	-0.671706	-0.653283	-0.649302	-0.700902	-0.609879	-0.711692
66829	1			-0.285	-0.267343	-0.259695	-0.278606	-0.296284	-0.25109	-0.301545	-0.236969	-0.462	-0.456094	-0.448636	-0.457323	-0.453154	-0.459408	-0.474907	-0.522508	-0.898	-0.918405	-0.849706	-0.880283	-0.905302	-0.813902	-0.914879	-0.916692
65520	1			-0.468	-0.469343	-0.461695	-0.469606	-0.479284	-0.47509	-0.414545	-0.500969	-0.374	-0.378094	-0.360636	-0.345323	-0.377154	-0.357408	-0.356907	-0.468508	0.181	0.179595	0.132294	0.162717	0.186698	0.184098	0.200121	0.132308
48131	1			1.082	1.07166	1.07931	1.08539	1.08772	1.04291	1.11046	0.987031	-0.394	-0.390094	-0.380636	-0.390323	-0.398154	-0.390408	-0.356907	-0.486508	0.955	0.960595	0.852294	0.946717	0.964698	0.900098	0.987121	0.788308
48378	1			0.9	0.860657	0.868305	0.875394	0.896716	0.86591	0.888455	0.884031	-1.179	-1.17609	-1.16564	-1.17332	-1.17015	-1.20241	-1.24091	-1.33351	1.293	1.28859	1.32129	1.27872	1.3007	1.2781	1.31812	1.10631
48379	1			0.942	0.911657	0.919305	0.916394	0.930716	0.92091	0.971455	0.994031	-0.458	-0.461094	-0.444636	-0.423323	-0.449154	-0.473408	-0.470907	-0.626508	1.421	1.41759	1.42029	1.40972	1.4257	1.4001	1.42712	1.20131
47871	1			0.195	0.168657	0.176305	0.187394	0.195716	0.20891	0.250455	0.246031	0.045	0.0379056	0.058364	0.0686768	0.0408464	0.0475921	0.0300927	-0.0225076	-0.768	-0.759405	-0.780706	-0.772283	-0.771302	-0.689902	-0.702879	-0.776692
48133	1			0.949	0.908657	0.916305	0.915394	0.933716	0.90191	0.912455	0.969031	-1.438	-1.44309	-1.42464	-1.42432	-1.42915	-1.43641	-1.43691	-1.54951	1.013	1.00659	0.903294	0.991717	1.0287	0.951098	1.02712	0.860308
47879	1			0.66	0.687657	0.695305	0.660394	0.659716	0.63191	0.725455	0.619031	-0.239	-0.241094	-0.225636	-0.246323	-0.244154	-0.236408	-0.239907	-0.209508	0.546	0.563595	0.359294	0.541717	0.554698	0.460098	0.552121	0.422308
47869	1			0.629	0.639657	0.647305	0.616394	0.623716	0.64491	0.629455	0.578031	-0.101	-0.108094	-0.087636	-0.0843232	-0.0921536	-0.0994079	-0.123907	-0.0955076	-0.287	-0.292405	-0.330706	-0.297283	-0.282302	-0.250902	-0.262879	-0.309692
47875	1			0.967	0.977657	0.985305	0.956394	0.973716	0.91491	0.908455	0.904031	0.561	0.553906	0.574364	0.599677	0.555846	0.563592	0.605093	0.688492	0.866	0.874595	0.680294	0.856717	0.875698	0.765098	0.881121	0.680308
48370	1			1.612	1.60866	1.61631	1.58939	1.61272	1.53291	1.55446	1.56203	-0.534	-0.535094	-0.545636	-0.561323	-0.525154	-0.548408	-0.558907	-0.505508	1.071	1.06559	0.975294	1.04872	1.0867	1.0221	1.07612	0.890308
48135	1			1.112	1.11466	1.12231	1.07739	1.10672	1.08591	1.12946	1.03003	-1.235	-1.24209	-1.22164	-1.22832	-1.22615	-1.25041	-1.25191	-1.30351	1.465	1.46059	1.43629	1.45172	1.4747	1.4471	1.50512	1.25831
48129	1			1.353	1.33066	1.33831	1.34739	1.34772	1.33091	1.37646	1.34503	-0.534	-0.539094	-0.546636	-0.509323	-0.539154	-0.530408	-0.510907	-0.554508	1.301	1.29159	1.22829	1.29972	1.3177	1.2521	1.30812	1.09131
48127	1			0.654	0.627657	0.635305	0.630394	0.648716	0.62591	0.737455	0.630031	-1.406	-1.40409	-1.39264	-1.37032	-1.39715	-1.42041	-1.42591	-1.39851	0.95	0.954595	0.825294	0.932717	0.959698	0.875098	0.999121	0.777308
48374	1			1.311	1.28766	1.29531	1.30739	1.29972	1.22991	1.31346	1.27003	-0.195	-0.200094	-0.181636	-0.171323	-0.186154	-0.186408	-0.202907	-0.375508	1.348	1.34159	1.32129	1.34372	1.3577	1.3121	1.36212	1.18131
48375	1			0.708	0.688657	0.696305	0.711394	0.701716	0.65991	0.711455	0.642031	-0.229	-0.233094	-0.215636	-0.202323	-0.220154	-0.237408	-0.233907	-0.410508	1.007	1.00959	0.895294	0.995717	1.0147	0.975098	1.02812	0.838308
48144	1			-0.709	-0.721343	-0.713695	-0.697606	-0.711284	-0.68609	-0.701545	-0.727969	-0.55	-0.546094	-0.561636	-0.554323	-0.541154	-0.547408	-0.614907	-0.517508	-1.028	-1.03541	-0.960706	-1.02228	-1.0383	-0.938902	-0.953879	-0.937692
48130	1			0.883	0.841657	0.849305	0.852394	0.871716	0.90691	0.862455	0.865031	-0.74	-0.749094	-0.726636	-0.704323	-0.731154	-0.737408	-0.767907	-0.685508	0.299	0.291595	0.315294	0.273717	0.307698	0.320098	0.282121	NA
91394	1			0.066	0.0406575	0.0483051	0.0763937	0.0727157	0.0629096	0.0374553	0.074031	0.155	0.164906	0.168364	0.125677	0.150846	0.157592	0.142093	0.108492	-0.038	-0.036405	-0.0357064	-0.0412834	-0.0323022	-0.0149024	-0.0618793	-0.108692
89888	1			0.778	0.760657	0.768305	0.739394	0.775716	0.76691	0.778455	0.864031	-0.715	-0.715094	-0.701636	-0.736323	-0.706154	-0.713408	-0.723907	-0.686508	0.589	0.596595	0.439294	0.564717	0.597698	0.466098	0.625121	0.441308
90861	1			0.342	0.342657	0.350305	0.343394	0.329716	0.32891	0.298455	0.376031	0.833	0.834906	0.846364	0.863677	0.841846	0.833592	0.810093	0.762492	0.077	0.067595	0.0512936	0.0647166	0.0846978	0.0240976	0.0371207	-0.00869185
89689	1			-0.163	-0.177343	-0.169695	-0.163606	-0.172284	-0.17209	-0.151545	-0.170969	0.018	0.0199056	0.00736401	0.0116768	0.0138464	0.0105921	0.0910927	-0.126508	-0.208	-0.207405	-0.236706	-0.217283	-0.198302	-0.281902	-0.180879	-0.200692
90511	1			-0.775	-0.745343	-0.737695	-0.769606	-0.767284	-0.76509	-0.806545	-0.753969	-0.071	-0.0690944	-0.082636	-0.0773232	-0.0761536	-0.0674079	-0.0609073	-0.00850761	-0.606	-0.599405	-0.529706	-0.604283	-0.616302	-0.535902	-0.623879	-0.558692
89283	1			0.135	0.163657	0.171305	0.137394	0.143716	0.12791	0.151455	0.083031	0.587	0.594906	0.576364	0.580677	0.582846	0.590592	0.599093	0.698492	-0.121	-0.107405	-0.172706	-0.117283	-0.120302	-0.218902	-0.126879	-0.136692
89023	1			0.035	0.00965748	0.0173051	0.0343937	0.0307157	0.0159096	0.0244553	0.036031	-0.518	-0.510094	-0.529636	-0.536323	-0.523154	-0.509408	-0.477907	-0.570508	0.268	0.268595	0.261294	0.263717	0.276698	0.257098	0.244121	0.209308
88911	1			0.615	0.592657	0.600305	0.606394	0.605716	0.67991	0.643455	0.628031	-0.014	-0.0240944	-0.000635989	-0.0253232	-0.0181536	-0.0114079	-0.00290725	-0.0705076	-0.229	-0.219405	-0.287706	-0.228283	-0.230302	-0.357902	-0.188879	-0.254692
81262		1		-0.117	-0.141343	-0.133695	-0.114606	-0.117284	-0.0640904	-0.0815447	-0.032969	-0.424	-0.420094	-0.410636	-0.466323	-0.429154	-0.421408	-0.400907	-0.362508	-0.398	-0.392405	-0.366706	-0.396283	-0.392302	-0.390902	-0.448879	-0.409692
80898		1		0.117	0.101657	0.109305	0.132394	0.125716	0.11891	0.139455	0.110031	0.128	0.135906	0.116364	0.105677	0.123846	0.130592	0.134093	-0.00150761	-0.277	-0.275405	-0.213706	-0.288283	-0.271302	-0.224902	-0.274879	-0.298692
80775		1		0.176	0.190657	0.198305	0.176394	0.178716	0.16191	0.172455	0.162031	-0.579	-0.575094	-0.565636	-0.572323	-0.584154	-0.576408	-0.543907	-0.696508	-0.217	-0.217405	-0.221706	-0.211283	-0.212302	-0.237902	-0.246879	-0.270692
81106		1		1.094	1.13266	1.14031	1.10639	1.10172	1.04691	1.06646	0.993031	-0.446	-0.445094	-0.457636	-0.431323	-0.451154	-0.443408	-0.404907	-0.526508	0.957	0.963595	0.768294	0.957717	0.964698	0.883098	0.986121	0.768308
80896		1		-1.366	-1.34934	-1.34169	-1.35461	-1.37228	-1.35609	-1.29454	-1.29997	-0.38	-0.385094	-0.390636	-0.367323	-0.385154	-0.394408	-0.332907	-0.325508	-0.982	-0.987405	-0.957706	-0.961283	-0.992302	-0.899902	-0.995879	-0.815692
81073		1		0.041	0.0756575	0.0833051	0.0553937	0.0487157	-0.00409042	0.0404553	0.032031	-0.298	-0.295094	-0.309636	-0.323323	-0.303154	-0.295408	-0.253907	-0.217508	-0.072	-0.067405	-0.125706	-0.0662834	-0.0703022	-0.197902	-0.0758793	-0.174692
81859		1		-0.761	-0.784343	-0.776695	-0.764606	-0.752284	-0.73209	-0.764545	-0.796969	-0.289	-0.285094	-0.275636	-0.293323	-0.280154	-0.287408	-0.297907	-0.262508	-0.403	-0.392405	-0.370706	-0.383283	-0.398302	-0.389902	-0.352879	-0.327692
80878		1		-0.578	-0.545343	-0.537695	-0.572606	-0.586284	-0.55109	-0.594545	-0.575969	0.85	0.848906	0.863364	0.847677	0.844846	0.852592	0.858093	0.963492	-0.86	-0.847405	-0.778706	-0.847283	-0.865302	-0.825902	-0.877879	-0.789692
80552		1		-0.09	-0.0663425	-0.0586949	-0.0856063	-0.0952843	-0.16009	-0.0355447	-0.020969	-0.763	-0.760094	-0.749636	-0.767323	-0.767154	-0.760408	-0.756907	-0.771508	-0.029	-0.022405	-0.268706	-0.0322834	-0.0223022	-0.139902	-0.0138793	-0.0756919
81263		1		0.09	0.0886575	0.0963051	0.0973937	0.0987157	0.0929096	0.0924553	0.044031	-0.351	-0.346094	-0.337636	-0.360323	-0.356154	-0.348408	-0.397907	-0.354508	-0.34	-0.332405	-0.379706	-0.346283	-0.335302	-0.308902	-0.404879	-0.453692
81290		1		0.735	0.698657	0.706305	0.713394	0.744716	0.66591	0.627455	0.668031	0.193	0.193906	0.180364	0.191677	0.187846	0.195592	0.221093	0.250492	0.641	0.647595	0.395294	0.614717	0.646698	0.482098	0.671121	0.476308
81894		1		0.107	0.0816575	0.0893051	0.0873937	0.104716	0.0819096	0.108455	0.085031	-0.611	-0.615094	-0.621636	-0.595323	-0.602154	-0.613408	-0.606907	-0.791508	1.102	1.11159	1.00829	1.08872	1.1107	1.0861	1.12412	0.909308
81129		1		0.75	0.761657	0.769305	0.763394	0.758716	0.71791	0.727455	0.709031	1.043	1.04591	1.03236	1.01168	1.03785	1.04559	1.05209	1.16349	0.409	0.422595	0.370294	0.413717	0.413698	0.358098	0.374121	0.293308
80790		1		1.314	1.28166	1.28931	1.29339	1.29872	1.24291	1.27646	1.21703	-1.646	-1.64409	-1.63264	-1.63432	-1.63715	-1.64341	-1.65591	-1.81051	1.343	1.33859	1.29829	1.33872	1.3577	1.2861	1.40712	1.18031
81860		1		-0.855	-0.832343	-0.824695	-0.855606	-0.855284	-0.83709	-0.856545	-0.823969	-0.664	-0.664094	-0.675636	-0.658323	-0.655154	-0.661408	-0.652907	-0.613508	-0.998	-1.02241	-0.920706	-1.01128	-0.996302	-0.959902	-1.01088	-0.895692
80872		1		1.049	1.05866	1.06631	1.06039	1.05772	1.00091	1.02946	0.920031	0.532	0.543906	0.520364	0.522677	0.526846	0.534592	0.555093	0.651492	0.631	0.646595	0.490294	0.631717	0.637698	0.507098	0.617121	0.461308
81623		1		0.835	0.828657	0.836305	0.833394	0.837716	0.81491	0.807455	0.751031	0.002	0.00390564	0.015364	-0.0243232	-0.00315363	0.00459212	-0.00690725	0.0104924	0.948	0.952595	0.753294	0.938717	0.956698	0.896098	0.979121	0.740308
81275		1		1.037	1.00666	1.01431	1.01839	1.03772	1.05291	1.03446	0.925031	-0.618	-0.615094	-0.604636	-0.629323	-0.609154	-0.615408	-0.633907	-0.631508	0.459	0.468595	0.467294	0.436717	0.469698	0.459098	0.445121	0.370308
81843		1		0.437	0.421657	0.429305	0.436394	0.426716	0.38291	0.436455	0.422031	0.085	0.0839056	0.098364	0.0996768	0.0938464	0.0885921	0.0340927	0.147492	0.13	0.135595	0.00429364	0.118717	0.136698	0.0100976	0.128121	0.0563081
81097		1		0.716	0.693657	0.701305	0.721394	0.716716	0.71091	0.734455	0.657031	-0.938	-0.945094	-0.949636	-0.930323	-0.943154	-0.935408	-0.940907	-0.981508	0.427	0.437595	0.420294	0.420717	0.431698	0.419098	0.392121	0.335308
80885		1		1.462	1.44166	1.44931	1.42939	1.46672	1.45691	1.43846	1.41103	-0.101	-0.107094	-0.112636	-0.0963232	-0.0921536	-0.115408	-0.107907	-0.0485076	1.199	1.20659	1.08529	1.17572	1.2077	1.1351	1.23312	1.02231
81089		1		-0.754	-0.724343	-0.716695	-0.740606	-0.761284	-0.74609	-0.711545	-0.706969	-0.591	-0.584094	-0.602636	-0.613323	-0.596154	-0.587408	-0.619907	-0.638508	-0.517	-0.520405	-0.402706	-0.523283	-0.523302	-0.435902	-0.542879	-0.518692
80893		1		0.921	0.891657	0.899305	0.918394	0.921716	0.85291	0.879455	0.911031	0.063	0.0659056	0.076364	0.0486768	0.0718464	0.0665921	0.0570927	0.127492	0.63	0.631595	0.408294	0.619717	0.638698	0.495098	0.606121	0.491308
80975		1		1.205	1.19266	1.20031	1.20339	1.22072	1.14691	1.12646	1.18003	-0.73	-0.730094	-0.740636	-0.715323	-0.721154	-0.726408	-0.746907	-0.657508	0.188	0.201595	0.0842936	0.191717	0.188698	0.146098	0.181121	0.0803081
81269		1		-0.053	-0.0763425	-0.0686949	-0.0536063	-0.0592843	-0.0570904	-0.0565447	-0.039969	-0.669	-0.665094	-0.655636	-0.665323	-0.660154	-0.666408	-0.708907	-0.665508	-0.217	-0.212405	-0.153706	-0.227283	-0.212302	-0.164902	-0.231879	-0.290692
80976		1		0.369	0.347657	0.355305	0.367394	0.373716	0.34791	0.384455	0.364031	-0.45	-0.456094	-0.436636	-0.454323	-0.454154	-0.459408	-0.435907	-0.605508	0.54	0.538595	0.486294	0.530717	0.548698	0.444098	0.543121	0.438308
80906		1		0.355	0.338657	0.346305	0.353394	0.353716	0.33991	0.365455	0.353031	-0.325	-0.328094	-0.335636	-0.314323	-0.316154	-0.339408	-0.325907	-0.287508	-0.217	-0.208405	-0.186706	-0.227283	-0.218302	-0.213902	-0.283879	-0.316692
83058		1		0.835	0.811657	0.819305	0.834394	0.842716	0.78391	0.790455	0.805031	0.354	0.357906	0.367364	0.333677	0.362846	0.355592	0.298093	0.359492	0.54	0.539595	0.542294	0.519717	0.548698	0.517098	0.565121	0.390308
81855		1		0.594	0.567657	0.575305	0.561394	0.593716	0.60991	0.558455	0.465031	-0.693	-0.697094	-0.679636	-0.676323	-0.684154	-0.690408	-0.716907	-0.649508	-0.433	-0.423405	-0.416706	-0.451283	-0.428302	-0.434902	-0.398879	-0.409692
57184		1	0	-0.326	-0.336343	-0.328695	-0.311606	-0.312284	-0.31509	-0.357545	-0.353969	-0.174	-0.177094	-0.160636	-0.183323	-0.179154	-0.171408	-0.141907	-0.132508	-0.355	-0.336405	-0.300706	-0.350283	-0.360302	-0.294902	-0.338879	-0.379692
57593		1		0.03	0.0496575	0.0573051	0.0253937	0.0207157	0.0549096	0.0464553	0.017031	0.043	0.0449056	0.031364	0.0806768	0.0518464	0.0445921	0.0390927	0.0364924	-0.384	-0.398405	-0.339706	-0.385283	-0.392302	-0.361902	-0.407879	-0.487692
57760		1	0	0.129	0.112657	0.120305	0.135394	0.116716	0.12291	0.121455	0.203031	0.034	0.0379056	0.047364	0.0596768	0.0428464	0.0355921	0.0390927	-0.0665076	-0.74	-0.740405	-0.732706	-0.742283	-0.743302	-0.727902	-0.719879	-0.806692
58166		1	0	-0.481	-0.500343	-0.492695	-0.487606	-0.493284	-0.45909	-0.441545	-0.506969	-0.059	-0.0580944	-0.070636	-0.0263232	-0.0501536	-0.0524079	-0.0729073	-0.204508	-0.202	-0.195405	-0.226706	-0.217283	-0.202302	-0.198902	-0.184879	-0.229692
58320		1	0	0.115	0.0756575	0.0833051	0.0803937	0.105716	0.13691	0.0884553	0.095031	0.192	0.186906	0.205364	0.229677	0.200846	0.205592	0.142093	0.112492	-0.185	-0.187405	-0.193706	-0.206283	-0.180302	-0.188902	-0.186879	-0.260692
58337		1		0.598	0.619657	0.627305	0.593394	0.591716	0.60791	0.577455	0.579031	-0.25	-0.252094	-0.236636	-0.239323	-0.254154	-0.247408	-0.221907	-0.337508	0.186	0.186595	0.178294	0.182717	0.183698	0.222098	0.171121	0.0973081
59038		1	0	-0.373	-0.349343	-0.341695	-0.399606	-0.374284	-0.37309	-0.424545	-0.375969	-0.342	-0.346094	-0.352636	-0.306323	-0.333154	-0.339408	-0.299907	-0.471508	-0.962	-0.973405	-1.07371	-0.981283	-0.961302	-0.992902	-0.998879	-0.932692
59248		1	0	0.035	0.0146575	0.0223051	0.0283937	0.0257157	0.10391	0.00145533	0.102031	-0.26	-0.267094	-0.246636	-0.240323	-0.251154	-0.258408	-0.283907	-0.256508	-0.765	-0.759405	-0.807706	-0.766283	-0.768302	-0.725902	-0.755879	-0.762692
59279		1	0	0.427	0.406657	0.414305	0.398394	0.421716	0.42791	0.411455	0.413031	-0.572	-0.572094	-0.558636	-0.578323	-0.576154	-0.569408	-0.555907	-0.605508	0.102	0.098595	0.0512936	0.0867166	0.103698	0.118098	0.0821207	0.0103081
59347		1	0	0.077	0.100657	0.108305	0.0713937	0.0647157	0.0609096	0.125455	0.064031	-0.248	-0.245094	-0.259636	-0.228323	-0.239154	-0.244408	-0.234907	-0.371508	-0.152	-0.154405	-0.210706	-0.150283	-0.151302	-0.150902	-0.164879	-0.197692
57205		1		0.058	0.0366575	0.0443051	0.0603937	0.0607157	0.11491	0.0354553	0.058031	-0.823	-0.829094	-0.833636	-0.787323	-0.814154	-0.819408	-0.827907	-0.848508	-0.968	-0.966405	-0.864706	-0.968283	-0.975302	-0.947902	-0.989879	-1.01569
57581		1	0	0.89	0.865657	0.873305	0.876394	0.884716	0.85591	0.916455	0.898031	-0.225	-0.226094	-0.211636	-0.212323	-0.216154	-0.220408	-0.213907	-0.147508	-0.362	-0.359405	-0.427706	-0.361283	-0.364302	-0.462902	-0.391879	-0.389692
57662		1	0	0.182	0.166657	0.174305	0.189394	0.173716	0.22291	0.217455	0.210031	-0.085	-0.0920944	-0.096636	-0.0513232	-0.0761536	-0.0834079	-0.0769073	-0.0595076	-0.339	-0.333405	-0.377706	-0.333283	-0.340302	-0.354902	-0.383879	-0.429692
57683		1	0	1.008	1.03166	1.03931	0.989394	1.01172	0.93991	0.939455	0.966031	-0.195	-0.204094	-0.181636	-0.163323	-0.186154	-0.192408	-0.186907	-0.179508	-0.226	-0.223405	-0.370706	-0.243283	-0.215302	-0.380902	-0.191879	-0.322692
58131		1		-0.222	-0.244343	-0.236695	-0.219606	-0.223284	-0.21509	-0.189545	-0.230969	-0.785	-0.779094	-0.796636	-0.759323	-0.790154	-0.781408	-0.759907	-0.758508	-0.314	-0.312405	-0.310706	-0.325283	-0.315302	-0.337902	-0.312879	-0.387692
58465		1	0	0.307	0.290657	0.298305	0.297394	0.298716	0.34791	0.297455	0.302031	0.087	0.0879056	0.100364	0.119677	0.0958464	0.0895921	0.0780927	0.0464924	-0.692	-0.700405	-0.756706	-0.690283	-0.695302	-0.667902	-0.683879	-0.743692
59004		1		-0.498	-0.529343	-0.521695	-0.523606	-0.506284	-0.48909	-0.486545	-0.537969	-0.671	-0.669094	-0.657636	-0.638323	-0.662154	-0.685408	-0.700907	-0.757508	0.246	0.246595	0.223294	0.225717	0.256698	0.210098	0.230121	0.153308
59010		1		0.412	0.431657	0.439305	0.404394	0.411716	0.40291	0.372455	0.447031	-0.409	-0.414094	-0.420636	-0.394323	-0.400154	-0.405408	-0.401907	-0.410508	-0.291	-0.299405	-0.342706	-0.299283	-0.294302	-0.292902	-0.278879	-0.361692
59088		1		-0.405	-0.408343	-0.400695	-0.410606	-0.417284	-0.38209	-0.379545	-0.350969	-0.485	-0.491094	-0.496636	-0.475323	-0.489154	-0.482408	-0.451907	-0.610508	-0.468	-0.480405	-0.476706	-0.472283	-0.466302	-0.433902	-0.466879	-0.524692
59216		1	0	-0.187	-0.215343	-0.207695	-0.217606	-0.189284	-0.14309	-0.190545	-0.192969	-0.504	-0.503094	-0.490636	-0.481323	-0.495154	-0.501408	-0.506907	-0.495508	-0.161	-0.164405	-0.213706	-0.194283	-0.156302	-0.245902	-0.175879	-0.274692
57255		1	1	-0.325	-0.342343	-0.334695	-0.322606	-0.327284	-0.29409	-0.313545	-0.314969	-0.379	-0.369094	-0.389636	-0.399323	-0.384154	-0.375408	-0.365907	-0.356508	-0.486	-0.471405	-0.381706	-0.462283	-0.492302	-0.439902	-0.514879	-0.460692
57316		1	0	0.188	0.219657	0.227305	0.193394	0.195716	0.20591	0.161455	0.091031	-0.707	-0.697094	-0.717636	-0.689323	-0.698154	-0.703408	-0.748907	-0.717508	-0.405	-0.407405	-0.306706	-0.404283	-0.407302	-0.345902	-0.380879	-0.418692
57417		1	0	0.048	0.0636575	0.0713051	0.0373937	0.0317157	0.0449096	-0.0345447	0.011031	-0.351	-0.353094	-0.337636	-0.315323	-0.356154	-0.348408	-0.345907	-0.349508	-0.32	-0.333405	-0.283706	-0.326283	-0.323302	-0.256902	-0.328879	-0.310692
57458		1		0.074	0.0936575	0.101305	0.0773937	0.0747157	0.0649096	0.0674553	0.018031	-1.616	-1.61709	-1.60264	-1.61132	-1.60715	-1.61341	-1.65991	-1.69351	0.038	0.035595	0.0632936	0.0237166	0.0376978	0.0740976	0.0511207	-0.0206919
57918		1	0	0.721	0.737657	0.745305	0.706394	0.710716	0.72191	0.658455	0.669031	-0.495	-0.496094	-0.481636	-0.502323	-0.486154	-0.492408	-0.521907	-0.513508	0.095	0.091595	0.0902936	0.0877166	0.0966978	0.117098	0.0581207	0.0143081
58489		1	0	0.59	0.619657	0.627305	0.563394	0.586716	0.58391	0.559455	0.599031	-0.925	-0.925094	-0.911636	-0.888323	-0.916154	-0.922408	-0.930907	-0.998508	-0.495	-0.506405	-0.426706	-0.514283	-0.497302	-0.456902	-0.522879	-0.617692
59026		1	0	-0.16	-0.129343	-0.121695	-0.166606	-0.175284	-0.15709	-0.176545	-0.116969	-0.66	-0.660094	-0.670636	-0.621323	-0.651154	-0.656408	-0.641907	-0.831508	-0.563	-0.567405	-0.599706	-0.565283	-0.562302	-0.552902	-0.581879	-0.552692
59236		1	0	-0.214	-0.248343	-0.240695	-0.256606	-0.226284	-0.17809	-0.220545	-0.223969	-0.675	-0.678094	-0.661636	-0.652323	-0.666154	-0.673408	-0.698907	-0.828508	-0.132	-0.133405	-0.200706	-0.150283	-0.122302	-0.115902	-0.141879	-0.198692
82976		1	0	0.341	0.309657	0.317305	0.321394	0.333716	0.29591	0.327455	0.291031	-0.271	-0.275094	-0.257636	-0.251323	-0.262154	-0.285408	-0.239907	-0.318508	-0.245	-0.242405	-0.328706	-0.258283	-0.236302	-0.291902	-0.243879	-0.225692
114402		1	0	-0.076	-0.0453425	-0.0376949	-0.0546063	-0.0662843	-0.0630904	-0.0855447	NA	-0.925	-0.925094	-0.935636	-0.942323	-0.930154	-0.921408	-0.931907	NA	-0.36	-0.357405	-0.257706	-0.341283	-0.365302	-0.293902	-0.415879	NA
100989		1	0	-0.672	-0.651343	-0.643695	-0.668606	-0.671284	-0.67609	-0.659545	NA	-0.658	-0.657094	-0.644636	-0.657323	-0.663154	-0.672408	-0.654907	NA	-1.002	-1.00041	-1.04271	-1.01128	-0.999302	-0.942902	-1.07188	NA
97521		1	0	0.063	0.0586575	0.0663051	0.0723937	0.0677157	0.0869096	0.0374553	NA	-0.324	-0.320094	-0.335636	-0.333323	-0.329154	-0.320408	-0.279907	NA	-0.717	-0.705405	-0.713706	-0.715283	-0.719302	-0.784902	-0.728879	NA
96410		1	1	0.169	0.144657	0.152305	0.148394	0.165716	0.17491	0.113455	NA	-1.422	-1.42409	-1.40864	-1.42132	-1.42715	-1.44341	-1.42191	NA	0.007	0.00259499	-0.0697064	-0.00728344	0.00569776	-0.0319024	0.0361207	NA
111188		1	0	0.63	0.592657	0.600305	0.596394	0.614716	0.64391	0.626455	NA	-0.22	-0.228094	-0.206636	-0.204323	-0.211154	-0.218408	-0.258907	NA	-0.127	-0.124405	-0.122706	-0.153283	-0.124302	-0.0969024	-0.155879	NA
105481		1	0	0.36	0.379657	0.387305	0.367394	0.368716	0.35591	0.294455	0.307031	-0.406	-0.407094	-0.417636	-0.391323	-0.397154	-0.403408	-0.456907	-0.377508	-0.946	-0.948405	-0.920706	-0.964283	-0.951302	-0.871902	-0.921879	-0.914692
83645		1	0	0.271	0.296657	0.304305	0.281394	0.283716	0.20691	0.227455	NA	-0.348	-0.344094	-0.334636	-0.367323	-0.353154	-0.346408	-0.362907	NA	0.786	0.788595	0.626294	0.790717	0.793698	0.741098	0.732121	0.628308
104856		1	0	0.769	0.798657	0.806305	0.783394	0.776716	0.72091	0.744455	0.730031	0.04	0.0489056	0.028364	0.0196768	0.0348464	0.0425921	0.0490927	0.117492	0.538	0.548595	0.363294	0.528717	0.542698	0.455098	0.545121	0.378308
98729		1	0	0.124	0.106657	0.114305	0.136394	0.126716	0.10891	0.167455	NA	0.029	0.0329056	0.017364	0.0346768	0.0238464	0.0315921	0.00409275	NA	-0.49	-0.481405	-0.478706	-0.495283	-0.495302	-0.473902	-0.511879	NA
98618		1	0	-0.273	-0.262343	-0.254695	-0.272606	-0.266284	-0.22909	-0.229545	NA	-0.892	-0.889094	-0.878636	-0.902323	-0.883154	-0.890408	-0.916907	NA	-0.323	-0.323405	-0.346706	-0.335283	-0.318302	-0.277902	-0.317879	NA
117484		1	0	0.026	0.0446575	0.0523051	0.0173937	0.0257157	0.0529096	-0.0205447	NA	0.008	0.0199056	-0.00363599	-0.0103232	0.00384637	0.0105921	0.0350927	NA	-0.262	-0.264405	-0.260706	-0.268283	-0.269302	-0.265902	-0.221879	NA
84502		1	0	0.057	0.0336575	0.0413051	0.0563937	0.0557157	0.0429096	0.0134553	NA	-0.898	-0.905094	-0.884636	-0.909323	-0.903154	-0.913408	-0.866907	NA	0.056	0.057595	0.0752936	0.0527166	0.0566978	0.0750976	0.0521207	NA
94733		1	0	-0.253	-0.278343	-0.270695	-0.260606	-0.257284	-0.30009	-0.260545	NA	-0.215	-0.209094	-0.201636	-0.221323	-0.219154	-0.210408	-0.194907	NA	0.113	0.114595	-0.0907064	0.0987166	0.118698	0.0370976	0.129121	NA
93436		1	0	0.531	0.507657	0.515305	0.521394	0.530716	0.53991	0.451455	NA	-0.803	-0.795094	-0.789636	-0.811323	-0.808154	-0.800408	-0.802907	NA	-0.04	-0.035405	0.000293644	-0.0502834	-0.0363022	-0.00190242	-0.0148793	NA
112539		1	0	-0.165	-0.177343	-0.169695	-0.151606	-0.169284	-0.19009	-0.124545	NA	-0.399	-0.410094	-0.385636	-0.420323	-0.404154	-0.396408	-0.351907	NA	-0.125	-0.113405	-0.227706	-0.132283	-0.118302	-0.187902	-0.122879	NA
66032		1	0	0.55	0.563657	0.571305	0.538394	0.549716	0.52191	0.553455	0.506031	-1.13	-1.12909	-1.11664	-1.11632	-1.12115	-1.12641	-1.14391	-1.08151	0.318	0.313595	0.266294	0.295717	0.325698	0.227098	0.317121	0.189308
66177		1	0	-1.013	-0.985343	-0.977695	-1.01961	-1.00628	-0.99209	-1.08054	-1.03697	-1.312	-1.31909	-1.32164	-1.33932	-1.31715	-1.30841	-1.31091	-1.30651	-1.134	-1.14941	-1.07071	-1.11528	-1.1443	-1.0729	-1.14888	-1.08569
66171		1	0	-0.589	-0.601343	-0.593695	-0.590606	-0.596284	-0.52909	-0.601545	-0.583969	-1.17	-1.16609	-1.18064	-1.18132	-1.17515	-1.16641	-1.14291	-1.17951	-0.922	-0.928405	-0.849706	-0.924283	-0.925302	-0.872902	-0.967879	-0.908692
66354		1		-0.127	-0.107343	-0.0996949	-0.136606	-0.127284	-0.0800904	-0.190545	-0.144969	-1.097	-1.09309	-1.08364	-1.08232	-1.08815	-1.09441	-1.11191	-1.04351	-0.527	-0.531405	-0.475706	-0.528283	-0.531302	-0.525902	-0.563879	-0.520692
66643		1	0	-0.837	-0.825343	-0.817695	-0.848606	-0.843284	-0.82609	-0.848545	-0.860969	-1.65	-1.65009	-1.63664	-1.64032	-1.64115	-1.64541	-1.65691	-1.62151	-0.293	-0.307405	-0.346706	-0.307283	-0.295302	-0.323902	-0.322879	-0.336692
66660		1		0.727	0.690657	0.698305	0.721394	0.727716	0.71791	0.697455	0.695031	-0.875	-0.878094	-0.885636	-0.884323	-0.866154	-0.871408	-0.911907	-0.863508	-0.241	-0.241405	-0.232706	-0.237283	-0.238302	-0.179902	-0.304879	-0.279692
66813		1		1.233	1.20366	1.21131	1.21139	1.22672	1.19891	1.25646	1.24103	-0.891	-0.886094	-0.877636	-0.860323	-0.882154	-0.889408	-0.897907	-0.845508	0.667	0.669595	0.589294	0.648717	0.675698	0.650098	0.685121	0.546308
66812		1	0	-1.046	-1.00334	-0.995695	-1.04061	-1.04228	-1.03009	-1.07254	-1.01697	-1.192	-1.19709	-1.20164	-1.18532	-1.19715	-1.18941	-1.19391	-1.21851	-0.857	-0.864405	-0.806706	-0.848283	-0.866302	-0.763902	-0.894879	-0.821692
66840		1	0	-0.703	-0.682343	-0.674695	-0.694606	-0.696284	-0.69609	-0.693545	-0.707969	-1.051	-1.04709	-1.06264	-1.03532	-1.04215	-1.04741	-1.09991	-1.16751	-1.183	-1.20641	-1.06171	-1.18728	-1.1943	-1.0799	-1.16088	-1.06569
67035		1	0	-0.824	-0.841343	-0.833695	-0.818606	-0.822284	-0.80609	-0.819545	-0.816969	-1.334	-1.32409	-1.34364	-1.34232	-1.33915	-1.33041	-1.29591	-1.40851	-0.858	-0.848405	-0.761706	-0.859283	-0.854302	-0.789902	-0.914879	-0.756692
67496		1		0.237	0.243657	0.251305	0.208394	0.232716	0.22491	0.210455	0.244031	-0.744	-0.749094	-0.730636	-0.729323	-0.735154	-0.742408	-0.776907	-0.752508	-0.217	-0.221405	-0.256706	-0.237283	-0.221302	-0.171902	-0.227879	-0.312692
67512		1	0	0.028	0.0526575	0.0603051	0.00839373	0.0317157	0.0319096	-0.00454467	-0.017969	-1.186	-1.18809	-1.19764	-1.19232	-1.17715	-1.18241	-1.14991	-1.22251	-0.105	-0.106405	-0.0747064	-0.125283	-0.109302	-0.0609024	-0.161879	-0.207692
68070		1	0	-0.455	-0.478343	-0.470695	-0.462606	-0.456284	-0.44109	-0.460545	-0.451969	-1.054	-1.04709	-1.06464	-1.04832	-1.04515	-1.05041	-1.08791	-1.07951	-0.075	-0.070405	-0.00370636	-0.0912834	-0.0843022	-0.0169024	-0.130879	-0.134692
68213		1		-1.102	-1.07934	-1.07169	-1.08561	-1.09728	-1.03709	-1.10054	-1.08497	-1.022	-1.01609	-1.03264	-1.04032	-1.01315	-1.01941	-1.02591	-1.06351	-0.381	-0.384405	-0.304706	-0.380283	-0.381302	-0.341902	-0.438879	-0.375692
69490		1	0	0.336	0.346657	0.354305	0.307394	0.335716	0.33391	0.262455	NA	-0.908	-0.915094	-0.894636	-0.896323	-0.899154	-0.905408	-0.910907	NA	-0.182	-0.196405	-0.194706	-0.202283	-0.175302	-0.165902	-0.172879	NA
73043		1	0	-0.127	-0.139343	-0.131695	-0.118606	-0.120284	-0.17509	-0.152545	NA	-0.475	-0.471094	-0.485636	-0.508323	-0.480154	-0.489408	-0.482907	NA	-0.893	-0.876405	-0.923706	-0.887283	-0.896302	-0.907902	-0.877879	NA
95270		1		1.18	1.17966	1.18731	1.15539	1.17072	1.18691	1.20146	1.16703	-0.234	-0.243094	-0.220636	-0.240323	-0.225154	-0.225408	-0.256907	-0.285508	0.618	0.616595	0.584294	0.598717	0.630698	0.597098	0.627121	0.505308
73084		1		-0.233	-0.249343	-0.241695	-0.230606	-0.226284	-0.17909	-0.278545	-0.235969	0.187	0.178906	0.200364	0.198677	0.195846	0.189592	0.135093	0.208492	-1.054	-1.05241	-1.06671	-1.03928	-1.0583	-1.0139	-1.05488	-1.00569
96642		1		-0.8	-0.810343	-0.802695	-0.786606	-0.791284	-0.77909	-0.785545	-0.853969	-0.396	-0.397094	-0.406636	-0.428323	-0.401154	-0.393408	-0.368907	-0.346508	-0.6	-0.594405	-0.492706	-0.610283	-0.601302	-0.642902	-0.595879	-0.629692
56355		1		1.468	1.46866	1.47631	1.45739	1.46072	1.46891	1.40346	1.31903	-0.116	-0.114094	-0.102636	-0.136323	-0.107154	-0.113408	-0.134907	-0.0405076	0.534	0.531595	0.404294	0.520717	0.542698	0.493098	0.527121	0.405308
56366		1		-0.299	-0.266343	-0.258695	-0.288606	-0.294284	-0.27209	-0.318545	-0.327969	0.018	0.0299056	0.00636401	0.00267681	0.0128464	0.0205921	0.0230927	0.0474924	-0.9	-0.908405	-0.745706	-0.881283	-0.908302	-0.803902	-0.904879	-0.785692
58701		1		-0.47	-0.478343	-0.470695	-0.464606	-0.467284	-0.44109	-0.472545	-0.448969	-0.998	-1.00509	-1.00864	-1.00732	-1.00315	-0.994408	-0.962907	-1.03651	-0.851	-0.849405	-0.769706	-0.831283	-0.854302	-0.803902	-0.877879	-0.919692
104260		1		0.603	0.566657	0.574305	0.583394	0.587716	0.62891	0.600455	0.533031	-0.681	-0.685094	-0.667636	-0.647323	-0.672154	-0.679408	-0.680907	-0.703508	0.029	0.034595	-0.193706	0.0127166	0.0316978	-0.0299024	0.0791207	-0.00969185
102576		1		-0.685	-0.704343	-0.696695	-0.683606	-0.685284	-0.67009	-0.676545	-0.672969	-0.663	-0.658094	-0.673636	-0.668323	-0.654154	-0.660408	-0.673907	-0.538508	-0.119	-0.106405	-0.0487064	-0.135283	-0.122302	-0.0519024	-0.158879	-0.165692
102101		1		1.46	1.47266	1.48031	1.45939	1.46172	1.41091	1.43846	1.32903	0.788	0.796906	0.776364	0.780677	0.782846	0.790592	0.794093	0.832492	0.805	0.800595	0.680294	0.803717	0.813698	0.743098	0.783121	0.607308
103752		1		0.433	0.401657	0.409305	0.430394	0.435716	0.41191	0.484455	0.411031	0.119	0.111906	0.132364	0.104677	0.113846	0.125592	0.132093	0.0564924	0.625	0.626595	0.541294	0.614717	0.632698	0.527098	0.656121	0.505308
103433		1		0.962	0.934657	0.942305	0.947394	0.954716	0.94491	0.959455	0.809031	-0.998	-1.00309	-0.984636	-0.992323	-1.00215	-0.990408	-0.966907	-1.14251	1.418	1.41259	1.35929	1.40272	1.4257	1.4191	1.41612	1.17131
102220		1		0.552	0.530657	0.538305	0.538394	0.551716	0.49891	0.510455	0.493031	-0.126	-0.116094	-0.136636	-0.143323	-0.131154	-0.123408	-0.149907	-0.135508	0.489	0.494595	0.325294	0.477717	0.497698	0.409098	0.509121	NA
103016		1		1.226	1.20866	1.21631	1.22939	1.22672	1.16191	1.19446	1.12903	0.396	0.400906	0.385364	0.391677	0.391846	0.398592	0.391093	0.385492	0.671	0.674595	0.456294	0.667717	0.679698	0.577098	0.705121	0.519308
102396		1		-0.653	-0.631343	-0.623695	-0.654606	-0.645284	-0.64809	-0.662545	-0.629969	0.095	0.101906	0.083364	0.0776768	0.0888464	0.0975921	0.106093	0.222492	-0.482	-0.477405	-0.441706	-0.491283	-0.486302	-0.494902	-0.500879	-0.454692
102722		1		0.175	0.164657	0.172305	0.171394	0.178716	0.15291	0.198455	0.117031	-0.277	-0.276094	-0.289636	-0.264323	-0.282154	-0.273408	-0.257907	-0.266508	0.081	0.091595	0.0462936	0.0727166	0.0806978	0.0480976	0.0481207	-0.0126919
103668		1		-0.095	-0.116343	-0.108695	-0.0886063	-0.102284	-0.0800904	-0.129545	-0.098969	0.746	0.743906	0.759364	0.736677	0.741846	0.748592	0.758093	0.753492	-0.822	-0.818405	-0.754706	-0.809283	-0.827302	-0.801902	-0.842879	-0.742692
102113		1		0.228	0.247657	0.255305	0.234394	0.230716	0.20591	0.179455	0.214031	0.105	0.109906	0.094364	0.120677	0.113846	0.107592	0.0960927	0.208492	-0.124	-0.124405	-0.112706	-0.132283	-0.126302	-0.133902	-0.126879	-0.154692
102496		1		0.297	0.259657	0.267305	0.297394	0.294716	0.28291	0.242455	0.215031	-0.322	-0.328094	-0.333636	-0.296323	-0.313154	-0.319408	-0.347907	-0.311508	-0.611	-0.613405	-0.573706	-0.625283	-0.604302	-0.530902	-0.670879	-0.618692
103612		1		-0.04	-0.0653425	-0.0576949	-0.0416063	-0.0322843	-0.0640904	-0.0435447	-0.039969	-0.589	-0.587094	-0.600636	-0.570323	-0.580154	-0.603408	-0.631907	-0.583508	-0.297	-0.300405	-0.354706	-0.326283	-0.288302	-0.243902	-0.319879	-0.295692
102445		1		0.405	0.385657	0.393305	0.400394	0.413716	0.44991	0.415455	0.303031	-0.299	-0.297094	-0.309636	-0.307323	-0.304154	-0.296408	-0.264907	-0.258508	-0.092	-0.075405	-0.159706	-0.101283	-0.0883022	-0.166902	-0.0728793	-0.116692
102724		1		-0.257	-0.260343	-0.252695	-0.245606	-0.248284	-0.23009	-0.286545	-0.265969	-0.337	-0.335094	-0.347636	-0.345323	-0.341154	-0.333408	-0.322907	-0.190508	-0.261	-0.250405	-0.170706	-0.261283	-0.266302	-0.187902	-0.319879	-0.275692
103615		1		0.439	0.434657	0.442305	0.440394	0.438716	0.40791	0.447455	0.463031	-0.153	-0.151094	-0.139636	-0.155323	-0.144154	-0.150408	-0.210907	-0.105508	0.316	0.326595	0.160294	0.314717	0.318698	0.320098	0.239121	0.192308
102720		1		0.263	0.251657	0.259305	0.252394	0.272716	0.26091	0.263455	0.205031	-0.404	-0.403094	-0.414636	-0.401323	-0.395154	-0.418408	-0.438907	-0.304508	-0.298	-0.285405	-0.313706	-0.314283	-0.299302	-0.386902	-0.288879	-0.287692
104267		1		0.735	0.713657	0.721305	0.743394	0.737716	0.72191	0.704455	0.676031	-0.362	-0.361094	-0.348636	-0.351323	-0.367154	-0.360408	-0.367907	-0.309508	-0.258	-0.250405	-0.452706	-0.266283	-0.258302	-0.299902	-0.232879	-0.282692
103335		1		-0.483	-0.508343	-0.500695	-0.480606	-0.482284	-0.46209	-0.473545	-0.432969	0.326	0.321906	0.339364	0.308677	0.321846	0.329592	0.332093	0.357492	-0.795	-0.797405	-0.851706	-0.793283	-0.796302	-0.769902	-0.817879	-0.766692
103888		1		0.374	0.352657	0.360305	0.380394	0.365716	0.36291	0.423455	0.384031	-1.005	-1.01009	-0.991636	-0.998323	-1.01015	-0.997408	-0.973907	-1.19151	-0.258	-0.246405	-0.346706	-0.262283	-0.250302	-0.266902	-0.283879	-0.257692
103527		1		0.677	0.660657	0.668305	0.683394	0.668716	0.71491	0.680455	0.697031	0.253	0.256906	0.266364	0.264677	0.248846	0.255592	0.212093	0.255492	0.176	0.181595	0.184294	0.185717	0.182698	0.200098	0.133121	0.0893081
103018		1		0.136	0.120657	0.128305	0.148394	0.139716	0.12391	0.171455	0.143031	0.088	0.0929056	0.076364	0.0546768	0.0828464	0.0905921	0.0860927	0.0914924	-0.071	-0.063405	-0.0367064	-0.0712834	-0.0753022	0.00709758	-0.117879	-0.145692
103482		1		0.632	0.607657	0.615305	0.627394	0.617716	0.65491	0.653455	0.599031	-0.47	-0.474094	-0.456636	-0.435323	-0.461154	-0.465408	-0.473907	-0.648508	-0.082	-0.086405	-0.171706	-0.0912834	-0.0783022	-0.0889024	-0.0408793	-0.0976919
102117		1		-0.171	-0.181343	-0.173695	-0.161606	-0.158284	-0.12609	-0.223545	-0.183969	-0.587	-0.588094	-0.597636	-0.578323	-0.592154	-0.584408	-0.588907	-0.464508	0.124	0.137595	0.128294	0.117717	0.124698	0.149098	0.0691207	0.0273081
103002		1		-0.721	-0.693343	-0.685695	-0.709606	-0.719284	-0.71809	-0.754545	-0.731969	0.162	0.165906	0.150364	0.148677	0.156846	0.164592	0.214093	0.204492	-1.107	-1.12441	-1.00871	-1.09728	-1.1143	-1.0839	-1.16388	-0.982692
103620		1		-0.553	-0.580343	-0.572695	-0.547606	-0.561284	-0.51309	-0.570545	-0.548969	-0.079	-0.0910944	-0.065636	-0.0923232	-0.0701536	-0.0774079	-0.115907	-0.0895076	-0.922	-0.932405	-0.912706	-0.927283	-0.921302	-0.845902	-0.919879	-0.805692
103324		1		-0.088	-0.0983425	-0.0906949	-0.0706063	-0.0812843	-0.0710904	-0.0385447	-0.069969	-0.289	-0.279094	-0.275636	-0.305323	-0.294154	-0.285408	-0.291907	-0.249508	-0.351	-0.336405	-0.335706	-0.336283	-0.354302	-0.280902	-0.394879	-0.405692
102582		1		-1.35	-1.32434	-1.31669	-1.35361	-1.34328	-1.32809	-1.36954	-1.29097	-0.558	-0.554094	-0.568636	-0.574323	-0.563154	-0.555408	-0.493907	-0.476508	-0.776	-0.782405	-0.672706	-0.778283	-0.777302	-0.702902	-0.758879	-0.672692
103421		1		0.568	0.546657	0.554305	0.569394	0.560716	0.59591	0.534455	0.568031	-0.094	-0.101094	-0.080636	-0.0983232	-0.0851536	-0.0924079	-0.103907	-0.0365076	-0.249	-0.251405	-0.299706	-0.259283	-0.244302	-0.425902	-0.231879	-0.256692
102613		1		-0.115	-0.125343	-0.117695	-0.112606	-0.108284	-0.0970904	-0.126545	-0.115969	0.68	0.678906	0.668364	0.688677	0.674846	0.682592	0.658093	0.737492	-0.485	-0.475405	-0.571706	-0.488283	-0.482302	-0.549902	-0.486879	-0.480692
103564		1		-0.233	-0.208343	-0.200695	-0.218606	-0.224284	-0.28109	-0.171545	-0.229969	0.152	0.150906	0.139364	0.159677	0.146846	0.156592	0.117093	0.141492	-0.895	-0.901405	-1.07171	-0.898283	-0.894302	-0.990902	-0.904879	-0.836692
102395		1		-0.397	-0.426343	-0.418695	-0.398606	-0.397284	-0.39109	-0.387545	-0.354969	0.348	0.352906	0.336364	0.332677	0.342846	0.350592	0.312093	0.348492	-1.139	-1.12041	-1.22671	-1.15328	-1.1443	-1.1089	-1.12988	-1.04969
103755		1		-0.938	-0.963343	-0.955695	-0.949606	-0.951284	-0.89809	-0.927545	-0.877969	-1.135	-1.14409	-1.14564	-1.12732	-1.12615	-1.14941	-1.15491	-1.10951	-0.896	-0.897405	-0.907706	-0.902283	-0.894302	-0.827902	-0.904879	-0.848692
103711		1		-1.038	-1.05434	-1.04669	-1.02961	-1.04528	-1.03209	-1.04254	-1.03697	-0.169	-0.170094	-0.155636	-0.187323	-0.174154	-0.166408	-0.196907	-0.212508	-1.272	-1.28541	-1.23871	-1.28028	-1.2743	-1.2219	-1.29588	-1.21069
104148		1		1.188	1.17066	1.17831	1.17039	1.18072	1.22791	1.20946	1.11503	-0.304	-0.305094	-0.290636	-0.270323	-0.295154	-0.301408	-0.360907	-0.368508	0.169	0.171595	0.0192936	0.143717	0.176698	0.152098	0.171121	0.103308
103869		1		0.843	0.805657	0.813305	0.809394	0.836716	0.87891	0.854455	0.845031	-1.198	-1.20209	-1.18464	-1.18232	-1.18915	-1.19541	-1.23991	-1.20351	0.247	0.244595	0.195294	0.222717	0.259698	0.268098	0.224121	0.165308
103476		1		0.984	0.943657	0.951305	0.969394	0.979716	0.95491	1.06146	0.993031	-0.517	-0.523094	-0.503636	-0.525323	-0.508154	-0.513408	-0.518907	-0.710508	0.876	0.870595	0.804294	0.862717	0.884698	0.845098	0.898121	0.734308
103568		1		0.595	0.598657	0.606305	0.599394	0.589716	0.51891	0.618455	0.572031	-0.354	-0.359094	-0.365636	-0.340323	-0.345154	-0.368408	-0.442907	-0.356508	0.173	0.169595	0.125294	0.160717	0.179698	0.117098	0.185121	0.117308
102121		1		-0.914	-0.888343	-0.880695	-0.909606	-0.904284	-0.89509	-0.934545	-0.898969	0.293	0.300906	0.306364	0.277677	0.287846	0.295592	0.277093	0.383492	-0.51	-0.504405	-0.416706	-0.497283	-0.514302	-0.435902	-0.548879	-0.422692
102577		1		-0.453	-0.470343	-0.462695	-0.451606	-0.445284	-0.44409	-0.487545	-0.538969	-0.289	-0.274094	-0.299636	-0.292323	-0.294154	-0.285408	-0.267907	-0.210508	0.13	0.145595	0.165294	0.105717	0.126698	0.178098	0.0781207	0.0303081
103241		1		1.649	1.61666	1.62431	1.63139	1.64972	1.59491	1.58146	1.49303	0.253	0.259906	0.266364	0.246677	0.247846	0.256592	0.223093	0.240492	0.638	0.634595	0.442294	0.621717	0.652698	0.527098	0.659121	0.465308
102988		1		-0.059	-0.0803425	-0.0726949	-0.0596063	-0.0642843	-0.0340904	-0.0475447	-0.054969	-0.007	-0.0140944	0.00636401	0.0156768	0.00184637	-0.00540788	-0.0469073	-0.0345076	-0.215	-0.218405	-0.152706	-0.223283	-0.212302	-0.144902	-0.252879	-0.263692
103359		1		0.593	0.597657	0.605305	0.582394	0.580716	0.56291	0.639455	0.596031	0.209	0.212906	0.222364	0.180677	0.203846	0.211592	0.181093	0.252492	0.695	0.692595	0.496294	0.672717	0.708698	0.576098	0.738121	0.537308
102992		1		-0.266	-0.237343	-0.229695	-0.271606	-0.262284	-0.31109	-0.291545	-0.246969	-0.502	-0.507094	-0.488636	-0.482323	-0.493154	-0.498408	-0.472907	-0.538508	-0.079	-0.069405	-0.323706	-0.0852834	-0.0723022	-0.227902	-0.0268793	-0.139692
103537		1		0.521	0.489657	0.497305	0.516394	0.510716	0.49591	0.578455	0.484031	-0.051	-0.0470944	-0.037636	-0.0413232	-0.0561536	-0.0404079	-0.0549073	-0.146508	0.18	0.184595	-0.0357064	0.167717	0.187698	0.0870976	0.219121	0.109308
103497		1		-1.621	-1.63934	-1.63169	-1.62861	-1.62828	-1.57909	-1.55654	-1.54697	-0.577	-0.574094	-0.563636	-0.594323	-0.582154	-0.574408	-0.539907	-0.649508	-0.832	-0.837405	-0.827706	-0.838283	-0.832302	-0.872902	-0.792879	-0.770692
103773		1		-0.732	-0.755343	-0.747695	-0.729606	-0.739284	-0.69809	-0.759545	-0.736969	0.628	0.616906	0.641364	0.631677	0.636846	0.612592	0.589093	0.612492	-1.458	-1.46641	-1.29471	-1.45728	-1.4593	-1.3769	-1.45288	-1.39669
103357		1		-0.584	-0.556343	-0.548695	-0.575606	-0.586284	-0.56709	-0.606545	-0.593969	-0.202	-0.201094	-0.212636	-0.215323	-0.207154	-0.199408	-0.189907	-0.0845076	-0.637	-0.631405	-0.555706	-0.614283	-0.641302	-0.594902	-0.599879	-0.514692
102222		1		0.286	0.259657	0.267305	0.294394	0.294716	0.23591	0.269455	0.229031	0.164	0.165906	0.153364	0.147677	0.158846	0.167592	0.175093	0.154492	0.183	0.195595	0.0592936	0.184717	0.189698	0.0180976	0.209121	0.144308
104373		1		-0.543	-0.563343	-0.555695	-0.535606	-0.541284	-0.52609	-0.592545	-0.562969	0.237	0.239906	0.224364	0.196677	0.231846	0.239592	0.208093	0.260492	-0.728	-0.713405	-0.700706	-0.719283	-0.736302	-0.697902	-0.749879	-0.679692
103140		1		0.295	0.281657	0.289305	0.298394	0.298716	0.29891	0.310455	0.224031	-0.044	-0.0490944	-0.030636	-0.0223232	-0.0491536	-0.0424079	-0.0179073	-0.0165076	-0.19	-0.177405	-0.434706	-0.194283	-0.187302	-0.254902	-0.184879	-0.301692
104319		1		-1.401	-1.37334	-1.36569	-1.38661	-1.40028	-1.37709	-1.38054	-1.29697	-0.602	-0.611094	-0.612636	-0.599323	-0.607154	-0.599408	-0.593907	-0.554508	-0.611	-0.607405	-0.539706	-0.608283	-0.612302	-0.662902	-0.623879	-0.589692
103443		1		-0.286	-0.271343	-0.263695	-0.285606	-0.287284	-0.27209	-0.302545	-0.282969	-0.356	-0.357094	-0.342636	-0.354323	-0.361154	-0.352408	-0.377907	-0.345508	-0.858	-0.858405	-0.922706	-0.852283	-0.862302	-0.823902	-0.833879	-0.740692
103447		1		-1.158	-1.17934	-1.17169	-1.16461	-1.15228	-1.11509	-1.16354	-1.06397	-0.977	-0.968094	-0.963636	-0.986323	-0.968154	-0.974408	-0.977907	-0.956508	-1.26	-1.27541	-1.13271	-1.27128	-1.2633	-1.1589	-1.26688	-1.09969
102573		1		-0.263	-0.261343	-0.253695	-0.268606	-0.254284	-0.23109	-0.268545	-0.263969	-0.345	-0.341094	-0.355636	-0.344323	-0.336154	-0.341408	-0.357907	-0.312508	-0.255	-0.262405	-0.202706	-0.278283	-0.258302	-0.188902	-0.256879	-0.269692
103657		1		-0.342	-0.362343	-0.354695	-0.345606	-0.349284	-0.30209	-0.313545	-0.330969	-0.478	-0.488094	-0.464636	-0.506323	-0.483154	-0.475408	-0.468907	-0.491508	-0.548	-0.538405	-0.597706	-0.552283	-0.547302	-0.499902	-0.562879	-0.495692
102699		1		0.73	0.716657	0.724305	0.737394	0.717716	0.73291	0.719455	0.678031	0.145	0.158906	0.133364	0.146677	0.139846	0.147592	0.156093	0.253492	0.196	0.201595	0.237294	0.193717	0.194698	0.177098	0.186121	0.0843081
103338		1		-0.732	-0.754343	-0.746695	-0.728606	-0.736284	-0.71009	-0.718545	-0.697969	-0.653	-0.653094	-0.639636	-0.656323	-0.657154	-0.649408	-0.642907	-0.650508	-0.799	-0.799405	-0.853706	-0.800283	-0.799302	-0.798902	-0.816879	-0.690692
103619		1		-0.271	-0.284343	-0.276695	-0.260606	-0.278284	-0.22609	-0.294545	-0.261969	-0.139	-0.145094	-0.151636	-0.127323	-0.130154	-0.137408	-0.155907	-0.0555076	-1.056	-1.04741	-0.930706	-1.05028	-1.0633	-0.997902	-1.06588	-0.942692
103891		1		-0.007	-0.0223425	-0.0146949	-0.00260627	-0.0102843	0.0439096	-0.0145447	-0.00996902	-0.557	-0.560094	-0.568636	-0.556323	-0.562154	-0.554408	-0.564907	-0.513508	-0.711	-0.705405	-0.602706	-0.708283	-0.717302	-0.631902	-0.726879	-0.616692
104270		1		0.876	0.896657	0.904305	0.878394	0.871716	0.88891	0.804455	0.778031	-0.807	-0.808094	-0.793636	-0.818323	-0.798154	-0.804408	-0.835907	-0.735508	-0.524	-0.521405	-0.613706	-0.526283	-0.523302	-0.538902	-0.507879	-0.489692
102487		1		-1.013	-0.982343	-0.974695	-1.00561	-1.01128	-0.97809	-1.03254	-0.982969	-0.764	-0.763094	-0.774636	-0.802323	-0.770154	-0.761408	-0.727907	-0.789508	-0.902	-0.913405	-0.792706	-0.899283	-0.904302	-0.832902	-0.934879	-0.792692
102398		1		1.186	1.16066	1.16831	1.17539	1.18372	1.11691	1.12746	1.06203	0.119	0.125906	0.132364	0.103677	0.113846	0.120592	0.120093	0.169492	0.809	0.819595	0.570294	0.793717	0.814698	0.724098	0.834121	0.657308
102394		1		-1.147	-1.11934	-1.11169	-1.15561	-1.13528	-1.19309	-1.12954	-1.12997	-1.445	-1.45109	-1.45464	-1.43432	-1.43615	-1.45941	-1.47191	-1.49251	-0.549	-0.556405	-0.689706	-0.567283	-0.547302	-0.562902	-0.547879	-0.565692
102390		1		-0.597	-0.622343	-0.614695	-0.622606	-0.592284	-0.59809	-0.619545	-0.545969	-0.398	-0.400094	-0.409636	-0.409323	-0.389154	-0.411408	-0.458907	-0.435508	-0.417	-0.421405	-0.433706	-0.432283	-0.418302	-0.358902	-0.418879	-0.455692
103795		1		-0.495	-0.525343	-0.517695	-0.505606	-0.506284	-0.50809	-0.469545	-0.437969	-0.108	-0.112094	-0.094636	-0.0693232	-0.0991536	-0.129408	-0.146907	-0.174508	-0.917	-0.918405	-0.907706	-0.931283	-0.908302	-0.842902	-0.883879	-0.865692
103278		1		-0.557	-0.550343	-0.542695	-0.571606	-0.563284	-0.53209	-0.522545	-0.611969	-1.363	-1.36709	-1.34964	-1.33132	-1.35415	-1.36041	-1.37891	-1.34751	-0.294	-0.301405	-0.259706	-0.316283	-0.290302	-0.246902	-0.244879	-0.244692
102453		1		0.624	0.601657	0.609305	0.609394	0.632716	0.58691	0.596455	0.574031	-0.262	-0.266094	-0.273636	-0.284323	-0.267154	-0.258408	-0.211907	-0.210508	0.569	0.575595	0.387294	0.555717	0.576698	0.452098	0.586121	0.415308
102223		1		0.84	0.816657	0.824305	0.853394	0.834716	0.78091	0.826455	0.795031	-0.056	-0.0560944	-0.042636	-0.0643232	-0.0611536	-0.0524079	-0.0239073	-0.0575076	0.94	0.957595	0.664294	0.931717	0.947698	0.876098	1.00012	0.777308
103143		1		0.358	0.373657	0.381305	0.372394	0.366716	0.34291	0.352455	0.289031	-0.082	-0.0720944	-0.093636	-0.0783232	-0.0871536	-0.0794079	-0.0779073	0.0244924	-0.061	-0.056405	-0.159706	-0.0622834	-0.0633022	-0.0559024	-0.0988793	-0.148692
103028		1		-0.779	-0.753343	-0.745695	-0.767606	-0.781284	-0.74409	-0.782545	-0.745969	0.205	0.206906	0.193364	0.201677	0.199846	0.208592	0.234093	0.296492	-1.071	-1.07741	-0.965706	-1.05628	-1.0713	-1.0049	-1.14188	-0.989692
102978		1		-0.279	-0.296343	-0.288695	-0.268606	-0.278284	-0.26609	-0.244545	-0.290969	0.283	0.291906	0.270364	0.282677	0.277846	0.284592	0.311093	0.251492	-0.751	-0.754405	-0.651706	-0.752283	-0.747302	-0.706902	-0.771879	-0.595692
103562		1		-1.044	-1.06034	-1.05269	-1.04061	-1.04528	-1.04409	-1.06354	-0.998969	-0.069	-0.0720944	-0.055636	-0.0763232	-0.0741536	-0.0664079	-0.102907	-0.130508	-0.89	-0.890405	-1.02971	-0.898283	-0.895302	-0.901902	-0.857879	-0.810692
103609		1		-0.177	-0.204343	-0.196695	-0.191606	-0.185284	-0.13209	-0.145545	-0.153969	-0.945	-0.949094	-0.931636	-0.918323	-0.936154	-0.959408	-0.976907	-1.02951	-0.596	-0.600405	-0.667706	-0.600283	-0.594302	-0.527902	-0.597879	-0.578692
104305		1		0.901	0.872657	0.880305	0.896394	0.891716	0.87891	0.913455	0.852031	-1.33	-1.33409	-1.31664	-1.32032	-1.32115	-1.32741	-1.34891	-1.44251	0.111	0.110595	0.111294	0.0997166	0.124698	0.135098	0.0821207	0.0343081
103375		1		-1.141	-1.11234	-1.10469	-1.12961	-1.14028	-1.10509	-1.14154	-1.09197	0.028	0.0269056	0.016364	0.0136768	0.0228464	0.0305921	0.0660927	0.143492	-1.021	-1.02341	-0.877706	-0.997283	-1.0303	-0.940902	-1.03888	-0.911692
102439		1		-0.887	-0.911343	-0.903695	-0.895606	-0.881284	-0.84409	-0.911545	-0.857969	-0.527	-0.527094	-0.538636	-0.526323	-0.518154	-0.523408	-0.558907	-0.486508	-0.734	-0.738405	-0.640706	-0.759283	-0.731302	-0.663902	-0.761879	-0.701692
102164		1		-1.085	-1.05934	-1.05169	-1.07261	-1.09228	-1.05209	-1.05754	-1.00597	0.163	0.169906	0.151364	0.162677	0.157846	0.165592	0.151093	0.205492	-0.666	-0.674405	-0.527706	-0.662283	-0.673302	-0.591902	-0.661879	-0.585692
102099		1		-0.884	-0.861343	-0.853695	-0.874606	-0.893284	-0.87209	-0.842545	-0.799969	-0.447	-0.435094	-0.457636	-0.452323	-0.438154	-0.443408	-0.442907	-0.372508	-0.655	-0.667405	-0.559706	-0.645283	-0.659302	-0.628902	-0.699879	-0.614692
103480		1		-1.015	-1.04234	-1.03469	-1.01461	-1.02728	-1.01009	-0.955545	-0.992969	-0.844	-0.848094	-0.830636	-0.826323	-0.849154	-0.841408	-0.848907	-0.850508	-1.409	-1.41741	-1.33271	-1.43028	-1.4103	-1.3079	-1.50588	-1.32069
102599		1		0.032	0.0256575	0.0333051	0.0353937	0.0237157	-0.0140904	0.0144553	-0.00396902	-0.921	-0.915094	-0.931636	-0.918323	-0.926154	-0.917408	-0.905907	-0.898508	0.561	0.573595	0.358294	0.557717	0.567698	0.461098	0.546121	0.423308
103425		1		-1.331	-1.35334	-1.34569	-1.32361	-1.33028	-1.31309	-1.36754	-1.29797	-0.44	-0.447094	-0.450636	-0.451323	-0.431154	-0.436408	-0.415907	-0.393508	-0.499	-0.506405	-0.382706	-0.495283	-0.501302	-0.499902	-0.563879	-0.464692
102346		1		0.652	0.618657	0.626305	0.633394	0.645716	0.63691	0.646455	0.596031	-0.407	-0.398094	-0.393636	-0.417323	-0.398154	-0.405408	-0.452907	-0.446508	0.293	0.291595	0.246294	0.269717	0.301698	0.275098	0.258121	0.191308
104162		1		0.743	0.712657	0.720305	0.712394	0.737716	0.75391	0.755455	0.698031	-0.081	-0.0820944	-0.067636	-0.0423232	-0.0721536	-0.0604079	-0.145907	-0.286508	0.702	0.700595	0.637294	0.684717	0.714698	0.695098	0.732121	0.573308
103757		1		0.009	0.0126575	0.0203051	0.00839373	0.00971567	-0.00309042	-0.0175447	0.083031	-0.589	-0.596094	-0.575636	-0.578323	-0.580154	-0.586408	-0.593907	-0.554508	-0.297	-0.311405	-0.305706	-0.301283	-0.294302	-0.279902	-0.321879	-0.345692
103237		1		0.816	0.799657	0.807305	0.814394	0.824716	0.85891	0.797455	0.742031	-0.349	-0.350094	-0.360636	-0.353323	-0.340154	-0.347408	-0.413907	-0.326508	-0.014	-0.00340501	-0.0317064	-0.0202834	-0.0123022	-0.0289024	-0.00987932	-0.107692
103415		1		-0.323	-0.298343	-0.290695	-0.319606	-0.321284	-0.33509	-0.333545	-0.345969	0.499	0.510906	0.512364	0.516677	0.494846	0.503592	0.516093	0.437492	-0.09	-0.090405	-0.219706	-0.0982834	-0.0833022	-0.200902	-0.0718793	-0.0886919
102605		1		-0.791	-0.803343	-0.795695	-0.780606	-0.791284	-0.78809	-0.806545	-0.838969	-0.258	-0.249094	-0.244636	-0.262323	-0.249154	-0.254408	-0.319907	-0.229508	-0.736	-0.734405	-0.892706	-0.737283	-0.738302	-0.718902	-0.746879	-0.741692
103280		1		-0.864	-0.881343	-0.873695	-0.855606	-0.871284	-0.84209	-0.854545	-0.839969	0.233	0.233906	0.221364	0.231677	0.227846	0.235592	0.262093	0.330492	-0.759	-0.758405	-0.596706	-0.763283	-0.762302	-0.747902	-0.756879	-0.710692
193409		1		0.114	0.0976575	0.105305	0.112394	0.114716	0.0959096	0.158455	0.109031	-0.014	-0.0140944	-0.000635989	-0.0233232	-0.0181536	-0.0104079	-0.00690725	-0.0205076	0.447	0.454595	0.291294	0.440717	0.456698	0.360098	0.479121	0.352308
192898		1		0.795	0.769657	0.777305	0.789394	0.799716	0.78891	0.795455	0.761031	0.501	0.507906	0.514364	0.492677	0.495846	0.502592	0.472093	0.523492	0.363	0.371595	0.340294	0.348717	0.369698	0.354098	0.338121	0.245308
193948		1		0.497	0.472657	0.480305	0.510394	0.480716	0.50391	0.482455	0.373031	0.575	0.576906	0.563364	0.560677	0.569846	0.578592	0.588093	0.648492	-0.226	-0.214405	-0.194706	-0.227283	-0.221302	-0.173902	-0.236879	-0.232692
194491		1		-0.824	-0.842343	-0.834695	-0.816606	-0.830284	-0.81209	-0.801545	-0.786969	0.671	0.664906	0.684364	0.660677	0.665846	0.672592	0.631093	0.676492	-0.419	-0.422405	-0.371706	-0.415283	-0.426302	-0.352902	-0.448879	-0.470692
194495		1		-0.679	-0.661343	-0.653695	-0.664606	-0.679284	-0.66109	-0.696545	-0.615969	0.585	0.579906	0.572364	0.574677	0.579846	0.587592	0.573093	0.615492	-0.484	-0.487405	-0.412706	-0.478283	-0.491302	-0.447902	-0.564879	-0.515692
194545		1		1.045	1.02566	1.03331	1.04739	1.05172	1.04991	1.07546	1.01803	0.54	0.531906	0.553364	0.525677	0.535846	0.542592	0.548093	0.565492	0.877	0.881595	0.771294	0.874717	0.887698	0.853098	0.895121	0.710308
194502		1		1.139	1.12666	1.13431	1.14339	1.14872	1.12191	1.13846	1.04403	0.49	0.497906	0.503364	0.471677	0.485846	0.493592	0.487093	0.534492	0.707	0.711595	0.534294	0.707717	0.716698	0.625098	0.735121	0.533308
194467		1		-0.486	-0.502343	-0.494695	-0.473606	-0.482284	-0.50309	-0.498545	-0.431969	-0.096	-0.0990944	-0.108636	-0.109323	-0.101154	-0.0934079	-0.0779073	-0.147508	-0.689	-0.669405	-0.643706	-0.701283	-0.696302	-0.709902	-0.581879	-0.576692
194516		1		0.22	0.189657	0.197305	0.234394	0.228716	0.25091	0.222455	0.237031	0.768	0.770906	0.781364	0.763677	0.776846	0.770592	0.760093	0.818492	-0.036	-0.020405	-0.0407064	-0.0402834	-0.0393022	-0.0299024	-0.0738793	-0.108692
193943		1		0.312	0.287657	0.295305	0.303394	0.311716	0.27791	0.302455	0.330031	-0.457	-0.458094	-0.443636	-0.449323	-0.461154	-0.453408	-0.465907	-0.473508	0.457	0.450595	0.418294	0.439717	0.466698	0.456098	0.402121	0.334308
192700		1		0.702	0.678657	0.686305	0.697394	0.700716	0.63691	0.679455	0.660031	0.669	0.675906	0.682364	0.684677	0.664846	0.671592	0.653093	0.747492	0.128	0.141595	0.0192936	0.129717	0.131698	-0.00890242	0.130121	0.0433081
192572		1		-0.236	-0.249343	-0.241695	-0.222606	-0.234284	-0.22709	-0.233545	-0.263969	-0.217	-0.209094	-0.227636	-0.237323	-0.222154	-0.213408	-0.196907	-0.121508	-0.347	-0.328405	-0.345706	-0.341283	-0.350302	-0.383902	-0.392879	-0.358692
193999		1		0.784	0.765657	0.773305	0.764394	0.775716	0.76691	0.805455	0.823031	-0.589	-0.601094	-0.575636	-0.559323	-0.580154	-0.602408	-0.604907	-0.565508	0.547	0.551595	0.504294	0.523717	0.554698	0.525098	0.545121	0.448308
193938		1		-0.623	-0.646343	-0.638695	-0.608606	-0.630284	-0.60709	-0.578545	-0.611969	1.001	1.00491	0.989364	0.972677	0.996846	1.00359	0.987093	1.02649	-0.456	-0.441405	-0.390706	-0.453283	-0.458302	-0.472902	-0.474879	-0.414692
194121		1		0.566	0.543657	0.551305	0.562394	0.564716	0.56291	0.523455	0.535031	0.623	0.628906	0.636364	0.609677	0.618846	0.625592	0.611093	0.650492	-0.237	-0.226405	-0.189706	-0.250283	-0.242302	-0.173902	-0.250879	-0.330692
192556		1		0.486	0.456657	0.464305	0.491394	0.476716	0.49391	0.545455	0.467031	0.068	0.0609056	0.081364	0.0406768	0.0628464	0.0825921	0.0730927	0.121492	-0.068	-0.061405	-0.122706	-0.0672834	-0.0603022	-0.106902	-0.0918793	-0.0976919
194496		1		0.497	0.523657	0.531305	0.508394	0.504716	0.45391	0.495455	0.417031	0.167	0.169906	0.155364	0.145677	0.161846	0.169592	0.146093	0.266492	0.488	0.495595	0.410294	0.490717	0.493698	0.399098	0.496121	0.351308
194564		1		0.084	0.0916575	0.0993051	0.0883937	0.0797157	0.0849096	0.0564553	0.022031	1.288	1.28291	1.30136	1.27868	1.28285	1.29059	1.26509	1.30749	-0.222	-0.220405	-0.208706	-0.216283	-0.222302	-0.184902	-0.255879	-0.261692
194083		1		-0.443	-0.451343	-0.443695	-0.428606	-0.442284	-0.41609	-0.444545	-0.447969	0.2	0.204906	0.188364	0.161677	0.194846	0.202592	0.228093	0.237492	-0.646	-0.633405	-0.521706	-0.645283	-0.644302	-0.614902	-0.672879	-0.628692
193976		1		-0.022	-0.0373425	-0.0296949	-0.0446063	-0.0342843	0.0149096	0.0334553	-0.020969	-0.566	-0.570094	-0.552636	-0.573323	-0.570154	-0.561408	-0.553907	-0.574508	0.17	0.169595	0.147294	0.145717	0.178698	0.213098	0.175121	0.0893081
194109		1		-0.473	-0.449343	-0.441695	-0.480606	-0.466284	-0.45109	-0.448545	-0.482969	0.333	0.327906	0.346364	0.341677	0.327846	0.317592	0.333093	0.343492	-0.772	-0.772405	-0.755706	-0.771283	-0.773302	-0.789902	-0.760879	-0.760692
194114		1		0.811	0.787657	0.795305	0.798394	0.805716	0.78491	0.810455	0.742031	-0.175	-0.179094	-0.186636	-0.178323	-0.166154	-0.188408	-0.196907	-0.143508	-0.186	-0.172405	-0.201706	-0.208283	-0.182302	-0.220902	-0.228879	-0.284692
194107		1		0.345	0.332657	0.340305	0.361394	0.347716	0.35491	0.340455	0.310031	0.302	0.306906	0.291364	0.267677	0.296846	0.304592	0.319093	0.419492	-0.07	-0.051405	-0.0487064	-0.0692834	-0.0713022	-0.0429024	-0.0998793	-0.120692
194098		1		-0.815	-0.808343	-0.800695	-0.823606	-0.822284	-0.83809	-0.821545	-0.769969	0.243	0.244906	0.231364	0.257677	0.238846	0.229592	0.195093	0.190492	-0.582	-0.594405	-0.544706	-0.594283	-0.578302	-0.586902	-0.624879	-0.572692
192488		1		0.58	0.568657	0.576305	0.575394	0.573716	0.54091	0.629455	0.595031	-1.045	-1.05109	-1.05564	-1.03032	-1.03615	-1.05941	-1.04491	-1.05951	0.648	0.657595	0.455294	0.644717	0.657698	0.571098	0.677121	0.523308
192730		1		0.944	0.909657	0.917305	0.932394	0.943716	0.89991	0.931455	0.942031	-0.082	-0.0840944	-0.093636	-0.0763232	-0.0861536	-0.0794079	-0.109907	-0.0425076	0.183	0.181595	0.105294	0.160717	0.190698	0.0980976	0.157121	0.0923081
194082		1		0.778	0.761657	0.769305	0.774394	0.784716	0.74291	0.761455	0.677031	-0.315	-0.311094	-0.326636	-0.333323	-0.319154	-0.329408	-0.297907	-0.218508	1.149	1.15659	0.905294	1.13972	1.1577	1.0451	1.15512	0.927308
193908		1		-0.555	-0.586343	-0.578695	-0.552606	-0.567284	-0.53109	-0.577545	-0.569969	-0.553	-0.559094	-0.564636	-0.563323	-0.558154	-0.550408	-0.516907	-0.624508	-0.872	-0.876405	-0.763706	-0.873283	-0.872302	-0.844902	-0.856879	-0.773692
193921		1		0.217	0.205657	0.213305	0.222394	0.216716	0.21791	0.235455	0.193031	-0.08	-0.0890944	-0.066636	-0.0723232	-0.0851536	-0.0944079	-0.0729073	-0.0395076	-0.17	-0.150405	-0.156706	-0.165283	-0.164302	-0.206902	-0.192879	-0.232692
194477		1		0.859	0.822657	0.830305	0.862394	0.854716	0.85491	0.848455	0.803031	0.907	0.897906	0.920364	0.898677	0.902846	0.908592	0.919093	0.888492	0.074	0.075595	0.0492936	0.0677166	0.0806978	0.0160976	0.0241207	-0.0296919
194010		1		0.389	0.371657	0.379305	0.403394	0.388716	0.37291	0.419455	0.389031	-0.079	-0.0770944	-0.089636	-0.0913232	-0.0831536	-0.0754079	-0.0559073	-0.0305076	-0.422	-0.412405	-0.421706	-0.413283	-0.417302	-0.474902	-0.442879	-0.418692
192724		1		0.7	0.671657	0.679305	0.711394	0.708716	0.64291	0.655455	0.631031	0.198	0.202906	0.187364	0.180677	0.192846	0.200592	0.217093	0.314492	0.96	0.963595	0.791294	0.958717	0.969698	0.901098	0.990121	0.751308
194549		1		-0.894	-0.862343	-0.854695	-0.884606	-0.887284	-0.86209	-0.868545	-0.854969	1.13	1.13691	1.11836	1.12668	1.12485	1.13159	1.11909	1.20549	-0.624	-0.626405	-0.590706	-0.607283	-0.632302	-0.608902	-0.646879	-0.532692
193128		1		1.278	1.25766	1.26531	1.26939	1.26972	1.22691	1.29646	1.21303	-0.226	-0.231094	-0.237636	-0.235323	-0.231154	-0.240408	-0.197907	-0.231508	1.389	1.38759	1.28529	1.37072	1.3987	1.3681	1.39912	1.10031
192704		1		-0.135	-0.149343	-0.141695	-0.131606	-0.133284	-0.17509	-0.0985447	-0.101969	0.569	0.563906	0.557364	0.571677	0.577846	0.554592	0.536093	0.650492	-0.516	-0.512405	-0.592706	-0.527283	-0.508302	-0.593902	-0.485879	-0.470692
192758		1		-0.314	-0.327343	-0.319695	-0.307606	-0.311284	-0.30009	-0.292545	-0.315969	0.473	0.461906	0.461364	0.455677	0.467846	0.475592	0.491093	0.508492	-0.596	-0.579405	-0.563706	-0.579283	-0.594302	-0.662902	-0.596879	-0.546692
192529		1		-0.35	-0.356343	-0.348695	-0.339606	-0.342284	-0.39109	-0.355545	-0.298969	0.133	0.137906	0.122364	0.115677	0.127846	0.135592	0.155093	0.249492	-0.586	-0.576405	-0.605706	-0.584283	-0.584302	-0.739902	-0.573879	-0.530692
194541		1		0.819	0.803657	0.811305	0.824394	0.819716	0.82091	0.851455	0.790031	0.34	0.342906	0.353364	0.309677	0.334846	0.342592	0.318093	0.378492	1.167	1.17259	1.02429	1.16472	1.1777	1.1351	1.19612	0.961308
194538		1		-0.298	-0.282343	-0.274695	-0.290606	-0.293284	-0.29209	-0.318545	-0.260969	0.911	0.911906	0.924364	0.907677	0.905846	0.914592	0.921093	0.940492	-0.41	-0.415405	-0.432706	-0.392283	-0.414302	-0.387902	-0.441879	-0.420692
194001		1		-0.533	-0.548343	-0.540695	-0.534606	-0.525284	-0.52809	-0.512545	-0.457969	-0.024	-0.0310944	-0.035636	-0.0313232	-0.0291536	-0.0384079	-0.0149073	0.0364924	-0.808	-0.816405	-0.765706	-0.831283	-0.803302	-0.814902	-0.831879	-0.781692
192548		1		-0.117	-0.140343	-0.132695	-0.116606	-0.124284	-0.15409	-0.0745447	-0.132969	0.262	0.251906	0.275364	0.237677	0.256846	0.264592	0.302093	0.301492	-0.286	-0.273405	-0.314706	-0.285283	-0.288302	-0.312902	-0.306879	-0.320692
193911		1		0.397	0.418657	0.426305	0.410394	0.390716	0.38891	0.395455	0.421031	0.491	0.479906	0.504364	0.463677	0.485846	0.492592	0.510093	0.529492	0.168	0.173595	0.154294	0.168717	0.170698	0.143098	0.159121	0.0593081
194474		1		0.655	0.670657	0.678305	0.645394	0.644716	0.61991	0.696455	0.646031	-0.034	-0.0380944	-0.020636	-0.0123232	-0.0251536	-0.0474079	-0.0479073	-0.0315076	0.624	0.629595	0.549294	0.595717	0.632698	0.601098	0.583121	0.461308
192542		1		-0.231	-0.261343	-0.253695	-0.238606	-0.241284	-0.24909	-0.211545	-0.173969	-0.62	-0.627094	-0.606636	-0.610323	-0.611154	-0.617408	-0.637907	-0.803508	-0.306	-0.299405	-0.272706	-0.324283	-0.303302	-0.245902	-0.323879	-0.290692
192697		1		-0.025	-0.00534252	0.0023051	-0.0216063	-0.0242843	0.00790958	-0.0165447	-0.034969	0.055	0.0539056	0.068364	0.0546768	0.0498464	0.0405921	0.0530927	0.166492	-0.212	-0.206405	-0.167706	-0.205283	-0.212302	-0.192902	-0.245879	-0.250692
194067		1		0.483	0.459657	0.467305	0.497394	0.475716	0.47491	0.493455	0.469031	0.854	0.850906	0.867364	0.846677	0.848846	0.856592	0.862093	0.914492	0.07	0.083595	0.111294	0.0857166	0.0686978	0.0430976	0.0641207	-0.00369185
193975		1		0.106	0.125657	0.133305	0.100394	0.102716	0.0979096	0.0774553	0.040031	-0.518	-0.519094	-0.529636	-0.522323	-0.509154	-0.532408	-0.560907	-0.439508	0.083	0.070595	0.130294	0.0747166	0.0856978	0.107098	0.0131207	-0.00669185
194573		1		-0.8	-0.772343	-0.764695	-0.790606	-0.792284	-0.83909	-0.797545	-0.779969	0.324	0.320906	0.312364	0.314677	0.332846	0.326592	0.344093	0.371492	-0.902	-0.910405	-0.997706	-0.893283	-0.901302	-0.936902	-0.886879	-0.860692
192888		1		0.856	0.873657	0.881305	0.859394	0.855716	0.82991	0.814455	0.778031	0.429	0.418906	0.442364	0.422677	0.424846	0.432592	0.459093	0.569492	0.437	0.439595	0.341294	0.430717	0.445698	0.352098	0.425121	0.330308
193947		1		1.133	1.10066	1.10831	1.09439	1.12272	1.15991	1.10446	1.11203	-0.521	-0.526094	-0.507636	-0.485323	-0.512154	-0.519408	-0.540907	-0.603508	0.405	0.400595	0.417294	0.375717	0.412698	0.424098	0.382121	0.311308
194497		1		0.114	0.146657	0.154305	0.123394	0.121716	0.0719096	0.102455	0.130031	0.644	0.643906	0.632364	0.606677	0.638846	0.645592	0.665093	0.775492	0.312	0.324595	0.141294	0.312717	0.319698	0.205098	0.337121	0.226308
194063		1		0.228	0.237657	0.245305	0.210394	0.223716	0.24091	0.247455	0.218031	-0.328	-0.338094	-0.314636	-0.334323	-0.332154	-0.343408	-0.354907	-0.386508	0.879	0.891595	0.826294	0.864717	0.886698	0.866098	0.868121	0.790308
192573		1		-0.14	-0.116343	-0.108695	-0.133606	-0.132284	-0.12209	-0.143545	-0.149969	0.613	0.621906	0.602364	0.606677	0.607846	0.615592	0.638093	0.743492	-0.288	-0.282405	-0.249706	-0.279283	-0.291302	-0.319902	-0.308879	-0.314692
192562		1		0.604	0.566657	0.574305	0.569394	0.591716	0.63991	0.604455	0.648031	-0.628	-0.632094	-0.614636	-0.596323	-0.619154	-0.633408	-0.642907	-0.794508	0.2	0.201595	0.210294	0.176717	0.211698	0.203098	0.191121	0.108308
192506		1		0.093	0.0666575	0.0743051	0.101394	0.0927157	0.0999096	0.112455	0.060031	-0.274	-0.280094	-0.285636	-0.265323	-0.279154	-0.271408	-0.295907	-0.171508	-0.331	-0.316405	-0.340706	-0.321283	-0.328302	-0.373902	-0.352879	-0.332692
192884		1		-0.451	-0.484343	-0.476695	-0.460606	-0.458284	-0.40109	-0.409545	-0.462969	0.781	0.777906	0.794364	0.773677	0.776846	0.783592	0.766093	0.790492	-0.56	-0.553405	-0.565706	-0.566283	-0.556302	-0.544902	-0.513879	-0.460692
194478		1		-0.043	-0.0203425	-0.0126949	-0.0686063	-0.0442843	-0.0290904	-0.0275447	-0.105969	-0.013	-0.0200944	0.000364011	-0.0253232	-0.0181536	-0.0264079	-0.00790725	-0.0335076	0.247	0.249595	0.237294	0.230717	0.254698	0.205098	0.198121	0.147308
193916		1		-0.045	-0.0803425	-0.0726949	-0.0646063	-0.0492843	-0.0270904	-0.0635447	-0.085969	-0.323	-0.326094	-0.309636	-0.338323	-0.328154	-0.324408	-0.360907	-0.332508	0.041	0.038595	0.0692936	0.0357166	0.0466978	0.0140976	-0.00587932	-0.00369185
193913		1		0.408	0.388657	0.396305	0.417394	0.399716	0.38591	0.457455	0.420031	0.274	0.278906	0.287364	0.251677	0.269846	0.277592	0.273093	0.251492	0.445	0.451595	0.381294	0.443717	0.452698	0.363098	0.449121	0.356308
193410		1		0.619	0.604657	0.612305	0.624394	0.618716	0.61991	0.645455	0.562031	0.925	0.930906	0.913364	0.926677	0.919846	0.910592	0.944093	1.02149	0.214	0.226595	0.169294	0.222717	0.217698	0.178098	0.203121	0.121308
193910		1		-0.454	-0.477343	-0.469695	-0.447606	-0.454284	-0.44309	-0.446545	-0.439969	1.113	1.10391	1.12636	1.10368	1.10785	1.11559	1.11109	1.20949	-0.468	-0.457405	-0.476706	-0.455283	-0.465302	-0.461902	-0.454879	-0.423692
194500		1		0.438	0.421657	0.429305	0.452394	0.445716	0.45591	0.429455	0.395031	0.464	0.460906	0.452364	0.452677	0.458846	0.466592	0.449093	0.538492	-0.027	-0.017405	0.0232936	-0.0182834	-0.0263022	-0.0399024	-0.0628793	-0.0776919
193397		1		0.566	0.538657	0.546305	0.567394	0.557716	0.55991	0.579455	0.549031	0.061	0.0569056	0.048364	0.0536768	0.0558464	0.0625921	0.0240927	-0.110508	0.179	0.186595	0.160294	0.169717	0.189698	0.194098	0.173121	0.141308
194000		1		0.473	0.492657	0.500305	0.475394	0.463716	0.45491	0.439455	0.423031	-0.278	-0.285094	-0.264636	-0.276323	-0.269154	-0.293408	-0.282907	-0.364508	-0.62	-0.618405	-0.647706	-0.631283	-0.618302	-0.558902	-0.659879	-0.646692
194091		1		0.618	0.583657	0.591305	0.612394	0.613716	0.59891	0.612455	0.674031	0.354	0.346906	0.367364	0.324677	0.348846	0.355592	0.342093	0.307492	0.11	0.111595	-0.0337064	0.104717	0.116698	-0.0239024	0.104121	0.0443081
192502		1		-0.165	-0.133343	-0.125695	-0.152606	-0.157284	-0.17609	-0.160545	-0.197969	0.791	0.793906	0.780364	0.775677	0.786846	0.794592	0.793093	0.920492	-0.387	-0.381405	-0.438706	-0.387283	-0.389302	-0.403902	-0.430879	-0.453692
192711		1		0.402	0.393657	0.401305	0.414394	0.404716	0.34891	0.404455	0.406031	0.823	0.827906	0.812364	0.803677	0.817846	0.825592	0.832093	0.868492	0.517	0.531595	0.335294	0.511717	0.523698	0.439098	0.528121	0.360308
194550		1		0.078	0.109657	0.117305	0.0953937	0.0857157	0.0259096	0.0924553	0.084031	0.349	0.350906	0.337364	0.316677	0.343846	0.351592	0.369093	0.458492	0.182	0.197595	-0.0717064	0.176717	0.189698	0.0330976	0.215121	0.0833081
194595		1		-0.098	-0.110343	-0.102695	-0.0846063	-0.0902843	-0.0810904	-0.103545	-0.121969	0.736	0.738906	0.724364	0.716677	0.730846	0.738592	0.754093	0.828492	-0.055	-0.044405	-0.0297064	-0.0412834	-0.0543022	-0.0279024	-0.0848793	-0.108692
192921		1		-0.016	-0.0443425	-0.0366949	-0.0286063	-0.0162843	-0.0510904	-0.0135447	0.00503098	-0.517	-0.518094	-0.503636	-0.524323	-0.508154	-0.514408	-0.537907	-0.585508	0.614	0.614595	0.514294	0.596717	0.622698	0.562098	0.628121	0.487308
193917		1		-0.048	-0.0253425	-0.0176949	-0.0416063	-0.0472843	-0.0660904	-0.0345447	-0.050969	0.446	0.453906	0.459364	0.449677	0.440846	0.449592	0.423093	0.543492	-0.555	-0.549405	-0.620706	-0.549283	-0.553302	-0.635902	-0.615879	-0.575692
194479		1		0.552	0.569657	0.577305	0.528394	0.540716	0.53491	0.502455	0.475031	-0.118	-0.122094	-0.129636	-0.0783232	-0.109154	-0.114408	-0.152907	-0.0715076	0.17	0.164595	0.134294	0.145717	0.178698	0.208098	0.151121	0.108308
194501		1		-0.058	-0.0323425	-0.0246949	-0.0446063	-0.0502843	-0.0420904	-0.0535447	-0.080969	0.805	0.807906	0.793364	0.797677	0.799846	0.807592	0.830093	0.933492	-0.547	-0.529405	-0.546706	-0.528283	-0.550302	-0.574902	-0.579879	-0.496692
194517		1		0.228	0.249657	0.257305	0.234394	0.226716	0.22791	0.189455	0.237031	0.95	0.953906	0.963364	0.921677	0.945846	0.952592	0.935093	0.987492	-0.489	-0.481405	-0.502706	-0.473283	-0.490302	-0.535902	-0.502879	-0.452692
193942		1		0.135	0.109657	0.117305	0.138394	0.129716	0.12891	0.121455	0.082031	0.611	0.605906	0.624364	0.579677	0.605846	0.613592	0.583093	0.606492	-0.455	-0.448405	-0.495706	-0.463283	-0.451302	-0.403902	-0.477879	-0.443692
192701		1		-0.432	-0.456343	-0.448695	-0.450606	-0.438284	-0.44509	-0.433545	-0.404969	-0.492	-0.498094	-0.478636	-0.490323	-0.483154	-0.501408	-0.493907	-0.599508	-0.439	-0.440405	-0.412706	-0.458283	-0.433302	-0.435902	-0.405879	-0.423692
194540		1		-0.634	-0.641343	-0.633695	-0.624606	-0.628284	-0.64209	-0.600545	-0.604969	0.733	0.740906	0.722364	0.714677	0.728846	0.735592	0.751093	0.850492	-0.411	-0.403405	-0.371706	-0.402283	-0.413302	-0.454902	-0.412879	-0.408692
193941		1		0.343	0.315657	0.323305	0.327394	0.332716	0.36191	0.333455	0.379031	0.256	0.254906	0.269364	0.266677	0.251846	0.257592	0.218093	0.194492	0.344	0.343595	0.366294	0.327717	0.350698	0.365098	0.340121	0.266308
192550		1		0.531	0.502657	0.510305	0.533394	0.528716	0.54791	0.491455	0.434031	0.427	0.423906	0.440364	0.420677	0.421846	0.430592	0.407093	0.472492	-0.136	-0.120405	-0.179706	-0.138283	-0.135302	-0.173902	-0.151879	-0.182692
193902		1		1.364	1.32866	1.33631	1.33339	1.35072	1.32291	1.36746	1.34203	-0.277	-0.277094	-0.263636	-0.289323	-0.268154	-0.275408	-0.328907	-0.326508	0.686	0.688595	0.697294	0.672717	0.696698	0.670098	0.697121	0.569308
194028		1		0.58	0.608657	0.616305	0.553394	0.578716	0.52991	0.505455	0.583031	-0.227	-0.228094	-0.238636	-0.220323	-0.218154	-0.241408	-0.263907	-0.209508	0.407	0.422595	0.256294	0.386717	0.413698	0.281098	0.408121	0.269308
193407		1		0.243	0.240657	0.248305	0.258394	0.245716	0.20391	0.214455	0.254031	0.272	0.281906	0.261364	0.264677	0.267846	0.275592	0.267093	0.386492	-0.127	-0.118405	-0.175706	-0.114283	-0.126302	-0.153902	-0.156879	-0.162692
192503		1		0.207	0.209657	0.217305	0.212394	0.203716	0.16591	0.245455	0.183031	0.6	0.607906	0.588364	0.590677	0.595846	0.615592	0.621093	0.610492	0.578	0.588595	0.491294	0.573717	0.587698	0.485098	0.613121	0.452308
193398		1		-0.088	-0.0693425	-0.0616949	-0.0766063	-0.0802843	-0.11109	-0.0845447	-0.088969	0.063	0.0589056	0.051364	0.0656768	0.0578464	0.0665921	0.0820927	0.0744924	0.052	0.060595	-0.133706	0.0427166	0.0606978	-0.0199024	0.0281207	-0.0466919
192698		1		0.472	0.448657	0.456305	0.461394	0.476716	0.46691	0.506455	0.517031	0.025	0.0259056	0.038364	0.0146768	0.0338464	0.0265921	-0.0279073	0.0464924	0.424	0.415595	0.433294	0.398717	0.432698	0.448098	0.374121	0.304308
192882		1		1.047	1.01766	1.02531	1.04139	1.04272	1.05391	1.12246	1.06303	0.168	0.165906	0.181364	0.153677	0.162846	0.169592	0.131093	0.188492	0.665	0.665595	0.600294	0.653717	0.675698	0.588098	0.685121	0.532308
192543		1		-0.131	-0.103343	-0.0956949	-0.124606	-0.131284	-0.12609	-0.166545	-0.165969	0.497	0.491906	0.510364	0.461677	0.491846	0.500592	0.487093	0.488492	-0.353	-0.358405	-0.282706	-0.350283	-0.350302	-0.346902	-0.425879	-0.400692
192551		1		0.157	0.175657	0.183305	0.153394	0.152716	0.20791	0.0794553	0.130031	0.607	0.612906	0.620364	0.574677	0.601846	0.610592	0.594093	0.701492	-0.171	-0.181405	-0.121706	-0.170283	-0.178302	-0.128902	-0.204879	-0.192692
192890		1		0.34	0.322657	0.330305	0.345394	0.347716	0.30391	0.328455	0.301031	0.15	0.153906	0.138364	0.158677	0.144846	0.152592	0.164093	0.163492	-0.151	-0.143405	-0.215706	-0.159283	-0.146302	-0.190902	-0.148879	-0.158692
194470		1		1.13	1.10566	1.11331	1.10339	1.11772	1.09491	1.09646	1.07003	-0.757	-0.747094	-0.767636	-0.749323	-0.761154	-0.755408	-0.741907	-0.876508	1.09	1.08359	1.08229	1.07472	1.1007	1.0861	1.09912	0.860308
192493		1		0.221	0.183657	0.191305	0.213394	0.218716	0.19191	0.181455	0.262031	-0.187	-0.194094	-0.173636	-0.171323	-0.191154	-0.183408	-0.149907	-0.222508	0.16	0.155595	0.0812936	0.147717	0.162698	0.145098	0.155121	0.0963081
192614		1		0.518	0.503657	0.511305	0.490394	0.519716	0.55091	0.539455	0.531031	0.049	0.0559056	0.038364	0.0806768	0.0578464	0.0515921	0.0230927	0.100492	0.176	0.175595	0.152294	0.159717	0.180698	0.116098	0.167121	0.105308
194498		1		-0.901	-0.920343	-0.912695	-0.909606	-0.909284	-0.91009	-0.915545	-0.933969	0.223	0.221906	0.236364	0.217677	0.217846	0.224592	0.198093	0.204492	-0.137	-0.143405	-0.125706	-0.153283	-0.131302	-0.141902	-0.153879	-0.152692
194116		1		0.149	0.124657	0.132305	0.138394	0.149716	0.13591	0.148455	0.162031	-0.046	-0.0500944	-0.032636	-0.0383232	-0.0371536	-0.0604079	-0.0339073	0.00249239	0.084	0.085595	0.0112936	0.0597166	0.0896978	0.0290976	0.0511207	-0.0346919
193905		1		0.159	0.168657	0.176305	0.144394	0.151716	0.18191	0.180455	0.135031	-0.259	-0.267094	-0.245636	-0.237323	-0.250154	-0.257408	-0.305907	-0.227508	-0.227	-0.226405	-0.246706	-0.245283	-0.217302	-0.210902	-0.212879	-0.215692
193930		1		0.804	0.774657	0.782305	0.769394	0.791716	0.83491	0.755455	0.864031	-0.022	-0.0270944	-0.00863599	-0.00632319	-0.0131536	-0.0204079	-0.0389073	-0.0515076	0.454	0.444595	0.461294	0.425717	0.463698	0.473098	0.413121	0.365308
194008		1		0.244	0.220657	0.228305	0.248394	0.252716	0.27491	0.185455	0.199031	0.269	0.259906	0.257364	0.278677	0.263846	0.271592	0.293093	0.372492	0.284	0.293595	0.304294	0.284717	0.283698	0.301098	0.226121	0.168308
192694		1		-0.633	-0.608343	-0.600695	-0.622606	-0.626284	-0.60809	-0.616545	-0.581969	0.572	0.578906	0.560364	0.576677	0.566846	0.574592	0.557093	0.540492	-0.752	-0.759405	-0.632706	-0.757283	-0.754302	-0.703902	-0.786879	-0.723692
192702		1		0.556	0.537657	0.545305	0.568394	0.546716	0.50391	0.609455	0.590031	1.006	0.997906	1.01936	1.01868	1.00185	1.00859	1.05009	1.10249	0.508	0.510595	0.436294	0.503717	0.518698	0.403098	0.529121	0.384308
194506		1		0.538	0.521657	0.529305	0.545394	0.538716	0.50591	0.467455	0.544031	0.225	0.224906	0.213364	0.190677	0.219846	0.227592	0.222093	0.242492	0.557	0.556595	0.423294	0.551717	0.559698	0.516098	0.543121	NA
192894		1		-0.94	-0.913343	-0.905695	-0.933606	-0.934284	-0.93309	-0.946545	-0.897969	0.363	0.369906	0.352364	0.364677	0.357846	0.366592	0.376093	0.487492	-0.989	-0.996405	-0.877706	-0.982283	-0.988302	-0.964902	-0.983879	-0.819692
193412		1		-0.495	-0.475343	-0.467695	-0.489606	-0.495284	-0.46309	-0.529545	-0.514969	0.838	0.840906	0.851364	0.831677	0.832846	0.841592	0.804093	0.831492	-1.023	-1.03241	-0.939706	-1.00828	-1.0283	-0.951902	-1.01988	-0.872692
192564		1		-0.108	-0.117343	-0.109695	-0.0976063	-0.111284	-0.0960904	-0.0795447	-0.077969	0.512	0.516906	0.500364	0.494677	0.507846	0.516592	0.507093	0.515492	-0.426	-0.411405	-0.406706	-0.436283	-0.421302	-0.375902	-0.477879	-0.434692
192692		1		0.13	0.112657	0.120305	0.140394	0.138716	0.10991	0.120455	0.104031	-0.169	-0.172094	-0.180636	-0.181323	-0.174154	-0.166408	-0.180907	-0.0685076	0.174	0.186595	0.175294	0.176717	0.171698	0.154098	0.120121	0.102308
192963		1		0.929	0.912657	0.920305	0.930394	0.926716	0.89991	0.964455	0.824031	0.042	0.0389056	0.055364	0.0356768	0.0378464	0.0515921	0.0470927	-0.128508	1.16	1.16359	1.05429	1.15972	1.1677	1.1381	1.21112	0.960308
194484		1		0.728	0.694657	0.702305	0.731394	0.735716	0.69191	0.718455	0.642031	0.57	0.570906	0.583364	0.546677	0.565846	0.573592	0.617093	0.661492	-0.054	-0.049405	-0.113706	-0.0562834	-0.0533022	-0.164902	-0.0128793	-0.0886919
194009		1		0.194	0.216657	0.224305	0.186394	0.193716	0.18991	0.215455	0.281031	-0.336	-0.343094	-0.322636	-0.307323	-0.327154	-0.332408	-0.335907	-0.265508	-0.039	-0.033405	-0.0637064	-0.0582834	-0.0363022	-0.0809024	-0.0528793	-0.114692
191961		1		-0.285	-0.302343	-0.294695	-0.293606	-0.289284	-0.27409	-0.319545	-0.238969	-0.607	-0.615094	-0.593636	-0.586323	-0.598154	-0.621408	-0.635907	-0.600508	-0.758	-0.749405	-0.840706	-0.775283	-0.753302	-0.741902	-0.759879	-0.733692
192557		1		0.739	0.717657	0.725305	0.715394	0.743716	0.76091	0.768455	0.800031	-0.935	-0.945094	-0.921636	-0.941323	-0.926154	-0.933408	-0.951907	-1.13651	0.082	0.089595	0.0562936	0.0577166	0.0916978	0.0390976	0.103121	-0.00669185
194066		1		-0.086	-0.0573425	-0.0496949	-0.0726063	-0.0782843	-0.0630904	-0.140545	-0.126969	0.768	0.770906	0.757364	0.752677	0.762846	0.770592	0.778093	0.897492	-0.221	-0.217405	-0.186706	-0.222283	-0.218302	-0.192902	-0.251879	-0.268692
194080		1		0.875	0.841657	0.849305	0.859394	0.863716	0.87291	0.836455	0.846031	0.133	0.137906	0.146364	0.130677	0.128846	0.135592	0.123093	-0.00450761	0.727	0.724595	0.717294	0.700717	0.734698	0.715098	0.703121	0.616308
192755		1		0.434	0.460657	0.468305	0.442394	0.433716	0.43891	0.418455	0.378031	0.943	0.948906	0.956364	0.936677	0.938846	0.946592	0.917093	0.984492	0.233	0.233595	0.225294	0.232717	0.234698	0.202098	0.243121	0.151308
193967		1		0.812	0.791657	0.799305	0.793394	0.805716	0.74591	0.845455	0.812031	-1.008	-1.01309	-0.994636	-1.00032	-0.999154	-1.02241	-1.03491	-0.983508	0.495	0.495595	0.438294	0.466717	0.500698	0.436098	0.464121	0.387308
193920		1		0.714	0.691657	0.699305	0.720394	0.722716	0.68591	0.759455	0.727031	0.423	0.425906	0.412364	0.394677	0.417846	0.425592	0.393093	0.500492	0.657	0.667595	0.552294	0.655717	0.663698	0.557098	0.659121	0.529308
194053		1		0.853	0.820657	0.828305	0.831394	0.849716	0.80191	0.800455	0.818031	-0.497	-0.498094	-0.483636	-0.529323	-0.501154	-0.511408	-0.482907	-0.459508	1.185	1.18059	1.04429	1.16872	1.1907	1.1171	1.20112	0.907308
193396		1		0.465	0.439657	0.447305	0.461394	0.458716	0.45391	0.467455	0.505031	0.604	0.594906	0.617364	0.595677	0.599846	0.613592	0.611093	0.506492	0.134	0.147595	0.0962936	0.111717	0.142698	0.132098	0.149121	0.0723081
194076		1		-0.881	-0.892343	-0.884695	-0.880606	-0.874284	-0.93609	-0.892545	-0.850969	0.069	0.0789056	0.058364	0.0286768	0.0638464	0.0545921	0.0910927	0.209492	-0.793	-0.798405	-0.824706	-0.797283	-0.788302	-0.910902	-0.790879	-0.673692
193950		1		-0.099	-0.116343	-0.108695	-0.0866063	-0.0942843	-0.0890904	-0.150545	-0.117969	0.063	0.0539056	0.076364	0.0356768	0.0588464	0.0655921	0.0670927	0.0134924	-0.513	-0.511405	-0.429706	-0.512283	-0.511302	-0.462902	-0.572879	-0.484692
192922		1		1.234	1.25066	1.25831	1.22739	1.24772	1.21091	1.18146	1.21203	0.64	0.641906	0.653364	0.616677	0.635846	0.642592	0.619093	0.728492	0.027	0.040595	0.00329364	-0.00228344	0.0326978	-0.00690242	0.0501207	-0.0736919
192547		1		0.228	0.212657	0.220305	0.235394	0.228716	0.23091	0.230455	0.225031	0.183	0.194906	0.170364	0.191677	0.177846	0.185592	0.158093	0.271492	0.399	0.406595	0.311294	0.397717	0.407698	0.361098	0.389121	0.302308
193909		1		0.603	0.577657	0.585305	0.592394	0.606716	0.54191	0.542455	0.541031	-0.351	-0.351094	-0.337636	-0.364323	-0.356154	-0.347408	-0.313907	-0.414508	0.428	0.428595	0.356294	0.417717	0.436698	0.347098	0.446121	0.330308
194569		1		0.038	0.0206575	0.0283051	0.0313937	0.0457157	0.0139096	0.0174553	0.065031	0.182	0.189906	0.195364	0.184677	0.176846	0.183592	0.163093	0.159492	0.214	0.223595	0.175294	0.211717	0.220698	0.197098	0.210121	0.146308
193150		1		1.062	1.04666	1.05431	1.07339	1.06072	0.99291	1.06246	1.01803	1.419	1.42191	1.43236	1.41568	1.41385	1.42159	1.39409	1.50149	0.015	0.025595	-0.0737064	0.0197166	0.0176978	-0.0569024	0.0241207	-0.0506919
194078		1		0.16	0.196657	0.204305	0.177394	0.168716	0.14091	0.146455	0.147031	0.303	0.310906	0.292364	0.268677	0.297846	0.306592	0.318093	0.426492	0.6	0.607595	0.581294	0.595717	0.600698	0.608098	0.550121	0.452308
194525		1		0.546	0.529657	0.537305	0.525394	0.539716	0.50391	0.565455	0.513031	-0.253	-0.250094	-0.239636	-0.226323	-0.244154	-0.251408	-0.284907	-0.204508	0.518	0.519595	0.494294	0.490717	0.528698	0.521098	0.518121	0.393308
55754		1	0	0.576	0.545657	0.553305	0.544394	0.569716	0.56891	0.578455	0.583031	-1.261	-1.26609	-1.24764	-1.26032	-1.25215	-1.28241	-1.26591	-1.36251	0.815	0.817595	0.802294	0.799717	0.823698	0.761098	0.822121	0.668308
48152		1	0	1.18	1.15766	1.16531	1.15439	1.16672	1.14391	1.17546	1.12903	-0.586	-0.592094	-0.572636	-0.567323	-0.577154	-0.602408	-0.557907	-0.757508	1.425	1.42559	1.39429	1.42072	1.4397	1.4161	1.45312	1.27331
48147		1	0	1.31	1.28166	1.28931	1.28939	1.29972	1.25791	1.28546	1.30103	-1.161	-1.16809	-1.14764	-1.16032	-1.15215	-1.16941	-1.17491	-1.30551	0.882	0.875595	0.912294	0.858717	0.891698	0.854098	0.877121	0.785308
55784		1	0	1.505	1.47766	1.48531	1.49939	1.49972	1.44891	1.47046	1.50003	-0.072	-0.0670944	-0.058636	-0.0453232	-0.0631536	-0.0694079	-0.102907	-0.187508	1.609	1.60159	1.46429	1.59672	1.6137	1.5041	1.62412	1.38031
48146		1	0	0.88	0.847657	0.855305	0.853394	0.870716	0.86191	0.843455	0.819031	-0.47	-0.475094	-0.456636	-0.463323	-0.461154	-0.485408	-0.466907	-0.589508	1.096	1.09259	1.11129	1.07072	1.1107	1.0311	1.13412	0.980308
47902		1	0	0.128	0.106657	0.114305	0.126394	0.122716	0.0659096	0.132455	0.106031	-0.659	-0.659094	-0.645636	-0.670323	-0.663154	-0.662408	-0.658907	-0.792508	0.951	0.952595	0.781294	0.936717	0.964698	0.887098	0.978121	0.790308
93852		1	0	0.407	0.381657	0.389305	0.401394	0.405716	0.38391	0.440455	0.448031	-0.804	-0.810094	-0.790636	-0.814323	-0.808154	-0.819408	-0.789907	-0.769508	0.766	0.775595	0.638294	0.759717	0.774698	0.654098	0.783121	0.626308
93503		1	0	0.918	0.885657	0.893305	0.918394	0.925716	0.91291	0.891455	0.829031	0.851	0.849906	0.864364	0.842677	0.846846	0.853592	0.860093	0.897492	1.029	1.02859	0.894294	1.02072	1.0447	0.966098	1.03412	0.827308
91029		1		0.736	0.696657	0.704305	0.728394	0.737716	0.71291	0.745455	0.661031	0.403	0.392906	0.416364	0.408677	0.411846	0.404592	0.385093	0.382492	-0.011	-0.011405	-0.0597064	-0.0282834	-0.00530224	-0.152902	-0.0138793	-0.0966919
89453		1	0	0.996	0.968657	0.976305	0.985394	0.995716	0.90491	0.949455	0.951031	-0.58	-0.581094	-0.566636	-0.619323	-0.585154	-0.595408	-0.556907	-0.704508	1.343	1.34059	1.21229	1.32972	1.3577	1.2871	1.37512	1.11331
90455		1	0	0.31	0.277657	0.285305	0.299394	0.306716	0.27191	0.333455	0.307031	-0.354	-0.357094	-0.340636	-0.329323	-0.358154	-0.357408	-0.295907	-0.512508	1.096	1.09459	1.09029	1.09872	1.1067	1.0811	1.12812	0.943308
89733		1	0	0.385	0.350657	0.358305	0.369394	0.371716	0.37391	0.383455	0.278031	-0.295	-0.294094	-0.281636	-0.273323	-0.286154	-0.317408	-0.294907	-0.428508	0.786	0.782595	0.732294	0.780717	0.792698	0.789098	0.792121	0.668308
93086		1	0	-0.044	-0.0753425	-0.0676949	-0.0526063	-0.0452843	-0.0910904	0.00545533	-0.026969	-0.134	-0.140094	-0.120636	-0.120323	-0.138154	-0.131408	-0.101907	-0.211508	1.549	1.55659	1.41329	1.54772	1.5567	1.4971	1.59612	1.28331
90495		1		0.458	0.427657	0.435305	0.450394	0.462716	0.41791	0.521455	0.483031	-0.267	-0.271094	-0.253636	-0.243323	-0.258154	-0.281408	-0.238907	-0.344508	1.353	1.35559	1.22929	1.35272	1.3617	1.2831	1.38012	1.08831
89632		1	0	0.703	0.690657	0.698305	0.696394	0.693716	0.65891	0.737455	0.705031	0.434	0.424906	0.447364	0.440677	0.428846	0.435592	0.452093	0.459492	0.326	0.334595	0.212294	0.323717	0.334698	0.224098	0.350121	0.229308
98789		1	0	0.431	0.405657	0.413305	0.425394	0.427716	0.40091	0.470455	0.480031	-0.391	-0.396094	-0.377636	-0.384323	-0.395154	-0.387408	-0.377907	-0.455508	1.269	1.27559	1.21829	1.27172	1.2767	1.2821	1.29512	1.07731
90826		1	0	0.065	0.0326575	0.0403051	0.0623937	0.0567157	0.0289096	0.0764553	0.066031	0.183	0.178906	0.196364	0.188677	0.191846	0.173592	0.192093	0.103492	1.036	1.03859	0.956294	1.02872	1.0497	0.975098	1.06112	0.887308
93500		1	1	0.304	0.276657	0.284305	0.295394	0.301716	0.30191	0.317455	0.237031	-0.984	-0.982094	-0.970636	-0.949323	-0.975154	-0.999408	-0.971907	-1.08651	0.869	0.877595	0.799294	0.856717	0.876698	0.846098	0.894121	0.714308
93879		1	1	-0.091	-0.117343	-0.109695	-0.0976063	-0.0872843	-0.0820904	-0.0695447	-0.083969	-0.409	-0.416094	-0.395636	-0.373323	-0.400154	-0.430408	-0.415907	-0.572508	0.085	0.090595	0.00129364	0.0697166	0.0936978	0.0270976	0.0781207	-0.00369185
89828		1	1	0.484	0.455657	0.463305	0.473394	0.484716	0.44491	0.508455	0.402031	-0.659	-0.664094	-0.645636	-0.627323	-0.662154	-0.673408	-0.596907	-0.817508	0.859	0.860595	0.822294	0.855717	0.867698	0.826098	0.864121	0.703308
91160		1	1	0.272	0.240657	0.248305	0.257394	0.275716	0.24191	0.286455	0.281031	0.039	0.0309056	0.052364	0.0796768	0.0478464	0.0365921	0.0100927	-0.0865076	1.008	1.00659	0.970294	0.998717	1.0157	0.988098	1.02312	0.887308
89621		1	0	0.753	0.724657	0.732305	0.743394	0.736716	0.72291	0.772455	0.791031	-0.159	-0.160094	-0.145636	-0.123323	-0.150154	-0.155408	-0.162907	-0.347508	1.282	1.28159	1.23929	1.28172	1.2957	1.2641	1.29012	1.08431
90571		1		1.281	1.24766	1.25531	1.26639	1.28472	1.24191	1.26446	1.26203	-0.152	-0.149094	-0.138636	-0.145323	-0.143154	-0.150408	-0.143907	-0.256508	1.213	1.20859	1.19629	1.19972	1.2187	1.2171	1.25112	1.03631
89631		1	0	0.558	0.536657	0.544305	0.544394	0.549716	0.49691	0.566455	0.585031	0.274	0.281906	0.287364	0.297677	0.282846	0.275592	0.222093	0.193492	0.919	0.917595	0.859294	0.903717	0.925698	0.882098	0.950121	0.737308
89618		1	0	0.203	0.187657	0.195305	0.198394	0.194716	0.17091	0.230455	0.182031	0.083	0.0739056	0.096364	0.104677	0.0918464	0.0685921	0.0740927	0.117492	0.704	0.706595	0.503294	0.689717	0.719698	0.615098	0.742121	0.551308
99036		1	0	0.748	0.722657	0.730305	0.738394	0.739716	0.69191	0.744455	0.677031	-0.322	-0.323094	-0.308636	-0.294323	-0.326154	-0.337408	-0.286907	-0.421508	1.444	1.44559	1.37829	1.44472	1.4517	1.4081	1.45712	1.17431
90667		1		0.342	0.314657	0.322305	0.323394	0.332716	0.37591	0.365455	0.326031	0.319	0.312906	0.306364	0.336677	0.327846	0.303592	0.296093	0.303492	0.195	0.196595	0.142294	0.167717	0.205698	0.111098	0.184121	0.0903081
93821		1	0	0.332	0.325657	0.333305	0.327394	0.329716	0.31691	0.374455	0.344031	-0.299	-0.308094	-0.285636	-0.267323	-0.290154	-0.314408	-0.298907	-0.476508	1.312	1.31459	1.24229	1.31272	1.3267	1.3161	1.32612	1.13931
97764		1	0	0.775	0.780657	0.788305	0.752394	0.772716	0.81291	0.801455	0.771031	-0.372	-0.378094	-0.358636	-0.363323	-0.376154	-0.384408	-0.322907	-0.475508	0.455	0.455595	0.369294	0.433717	0.463698	0.409098	0.449121	0.337308
93491		1		0.879	0.884657	0.892305	0.850394	0.879716	0.85791	0.879455	0.918031	-0.681	-0.688094	-0.667636	-0.686323	-0.672154	-0.696408	-0.686907	-0.794508	1.192	1.20859	1.06929	1.18472	1.2027	1.1301	1.22512	1.01531
90642		1	0	0.154	0.129657	0.137305	0.152394	0.144716	0.11291	0.185455	0.171031	0.098	0.0989056	0.111364	0.128677	0.106846	0.101592	0.127093	-0.0585076	0.533	0.537595	0.388294	0.527717	0.546698	0.437098	0.558121	0.433308
98921		1	0	0.47	0.433657	0.441305	0.449394	0.464716	0.48891	0.470455	0.506031	-0.028	-0.0340944	-0.014636	0.0106768	-0.0191536	-0.0314079	-0.0259073	-0.105508	0.628	0.622595	0.599294	0.606717	0.638698	0.572098	0.625121	0.490308
90736		1	0	0.449	0.432657	0.440305	0.450394	0.447716	0.41291	0.459455	0.413031	0.055	0.0509056	0.068364	0.0526768	0.0508464	0.0575921	0.117093	-0.0615076	1.354	1.35859	1.22729	1.35572	1.3667	1.3061	1.38812	1.14431
90829		1	0	0.229	0.194657	0.202305	0.211394	0.221716	0.25291	0.207455	0.198031	0.377	0.372906	0.390364	0.423677	0.385846	0.374592	0.352093	0.394492	0.017	0.019595	-0.0487064	-0.00428344	0.0306978	-0.0379024	-0.00487932	-0.0976919
91082		1	0	0.929	0.885657	0.893305	0.901394	0.929716	0.89391	0.895455	0.904031	-0.007	-0.0160944	0.00636401	0.0136768	0.00184637	-0.00640788	-0.0109073	-0.144508	1.184	1.17959	1.19529	1.16772	1.1907	1.1711	1.19212	1.02231
89365		1	0	0.923	0.918657	0.926305	0.891394	0.920716	0.88091	0.955455	0.914031	-0.065	-0.0710944	-0.051636	-0.0313232	-0.0561536	-0.0634079	-0.0759073	-0.0965076	1.072	1.06959	0.991294	1.05172	1.0827	1.0381	1.08012	0.890308
98145		1	0	0.634	0.607657	0.615305	0.626394	0.639716	0.57691	0.657455	0.553031	-0.354	-0.352094	-0.340636	-0.327323	-0.358154	-0.368408	-0.331907	-0.503508	1.402	1.40759	1.29529	1.39472	1.4107	1.3801	1.41712	1.16331
93898		1	0	1.239	1.24666	1.25431	1.23339	1.23472	1.20991	1.26446	1.19303	-0.258	-0.261094	-0.244636	-0.242323	-0.262154	-0.273408	-0.239907	-0.299508	1.618	1.61459	1.55729	1.61172	1.6227	1.6211	1.64912	1.38731
89732		1	1	0.228	0.194657	0.202305	0.218394	0.209716	0.22991	0.240455	0.193031	0.084	0.0809056	0.072364	0.0876768	0.0928464	0.0855921	0.0980927	-0.0285076	0.328	0.327595	0.188294	0.312717	0.337698	0.292098	0.320121	0.232308
93499		1	0	0.274	0.251657	0.259305	0.267394	0.272716	0.22891	0.309455	0.262031	-0.584	-0.594094	-0.570636	-0.572323	-0.588154	-0.592408	-0.527907	-0.708508	1.225	1.23259	1.05329	1.21172	1.2287	1.1741	1.26512	0.999308
89545		1	0	0.398	0.373657	0.381305	0.389394	0.399716	0.39391	0.379455	0.349031	-0.058	-0.0540944	-0.044636	-0.0763232	-0.0631536	-0.0734079	-0.0689073	-0.0395076	-0.14	-0.121405	-0.233706	-0.151283	-0.133302	-0.290902	-0.114879	-0.164692
93571		1	0	1.052	1.02566	1.03331	1.05339	1.03872	1.01891	1.09246	1.06203	-0.134	-0.141094	-0.120636	-0.128323	-0.125154	-0.146408	-0.118907	-0.228508	1.227	1.22659	1.14829	1.21572	1.2437	1.1931	1.25012	0.997308
98199		1	0	0.377	0.334657	0.342305	0.365394	0.367716	0.38791	0.393455	0.377031	0.262	0.254906	0.275364	0.268677	0.270846	0.247592	0.236093	0.104492	0.17	0.163595	0.115294	0.148717	0.182698	0.138098	0.146121	0.0583081
93495		1	0	0.66	0.625657	0.633305	0.645394	0.656716	0.65291	0.686455	0.614031	-0.657	-0.664094	-0.643636	-0.621323	-0.648154	-0.671408	-0.652907	-0.772508	0.949	0.948595	0.861294	0.932717	0.956698	0.891098	0.965121	0.798308
97737		1	0	0.438	0.401657	0.409305	0.406394	0.429716	0.46491	0.435455	0.470031	0.627	0.621906	0.640364	0.652677	0.635846	0.611592	0.602093	0.668492	0.24	0.237595	0.135294	0.215717	0.253698	0.193098	0.240121	0.142308
98925		1	0	0.762	0.734657	0.742305	0.743394	0.767716	0.73891	0.808455	0.799031	-0.152	-0.151094	-0.138636	-0.126323	-0.143154	-0.174408	-0.177907	-0.279508	1.246	1.24359	1.25329	1.24172	1.2567	1.2401	1.26812	1.08531
98615		1	0	-0.104	-0.134343	-0.126695	-0.127606	-0.101284	-0.0870904	-0.0935447	-0.123969	-0.292	-0.291094	-0.278636	-0.272323	-0.283154	-0.304408	-0.319907	-0.414508	0.076	0.079595	0.0142936	0.0497166	0.0786978	0.0680976	0.0981207	0.0193081
93797		1	0	-0.07	-0.107343	-0.0996949	-0.0866063	-0.0762843	-0.0760904	-0.0755447	-0.095969	-0.477	-0.479094	-0.463636	-0.440323	-0.468154	-0.486408	-0.506907	-0.647508	0.723	0.724595	0.669294	0.704717	0.733698	0.678098	0.720121	0.586308
91103		1	1	-0.193	-0.211343	-0.203695	-0.203606	-0.199284	-0.17909	-0.161545	-0.231969	-0.288	-0.291094	-0.274636	-0.256323	-0.279154	-0.291408	-0.304907	-0.367508	0.154	0.159595	0.0682936	0.129717	0.160698	0.110098	0.173121	0.0763081
89761		1	0	0.383	0.357657	0.365305	0.389394	0.380716	0.32991	0.407455	0.352031	0.188	0.187906	0.201364	0.178677	0.183846	0.190592	0.239093	-0.0115076	1.183	1.18259	1.06529	1.18172	1.1917	1.1321	1.20012	0.989308
98633		1	0	0.455	0.426657	0.434305	0.445394	0.449716	0.40191	0.500455	0.438031	-0.051	-0.0480944	-0.037636	-0.0363232	-0.0551536	-0.0544079	-0.0459073	-0.126508	1.235	1.23659	1.20429	1.23272	1.2427	1.2291	1.24612	1.06731
93740		1		-0.038	-0.0643425	-0.0566949	-0.0396063	-0.0342843	-0.0370904	-0.0285447	-0.026969	-0.301	-0.306094	-0.287636	-0.283323	-0.292154	-0.316408	-0.289907	-0.395508	0.392	0.401595	0.337294	0.383717	0.398698	0.359098	0.418121	0.310308
98786		1	0	1.006	0.970657	0.978305	0.972394	1.00772	0.98991	0.997455	0.994031	-0.007	-0.00809436	0.00636401	0.0226768	0.00184637	-0.0164079	-0.0289073	-0.135508	1.175	1.17659	1.14629	1.16772	1.1847	1.1761	1.17612	1.01131
89846		1	0	0.388	0.382657	0.390305	0.388394	0.384716	0.34491	0.418455	0.352031	0.072	0.0769056	0.085364	0.0896768	0.0808464	0.0735921	0.0390927	0.00049239	0.947	0.954595	0.806294	0.945717	0.955698	0.897098	0.973121	0.769308
89628		1	0	0.595	0.570657	0.578305	0.595394	0.592716	0.54491	0.597455	0.549031	-0.209	-0.204094	-0.195636	-0.183323	-0.200154	-0.200408	-0.161907	-0.362508	1.257	1.25359	1.18929	1.24472	1.2617	1.2011	1.28112	1.05231
91276		1	0	0.814	0.782657	0.790305	0.811394	0.811716	0.78391	0.807455	0.845031	0.04	0.0289056	0.053364	0.0356768	0.0358464	0.0425921	0.0650927	-0.111508	1.565	1.56159	1.50729	1.56072	1.5727	1.5331	1.59712	1.38431
98560		1		0.506	0.468657	0.476305	0.473394	0.496716	0.45091	0.515455	0.469031	-1.016	-1.02109	-1.00264	-0.991323	-1.00715	-1.02441	-1.00391	-1.14551	0.991	0.989595	0.972294	0.985717	1.0007	0.983098	1.01712	0.835308
98159		1	0	0.644	0.609657	0.617305	0.628394	0.636716	0.64091	0.658455	0.612031	-0.235	-0.240094	-0.221636	-0.216323	-0.226154	-0.257408	-0.233907	-0.358508	1.147	1.14759	1.12229	1.13072	1.1597	1.1281	1.15612	0.977308
89753		1	0	0.028	0.0306575	0.0383051	0.0303937	0.0297157	0.0189096	0.0474553	0.078031	0.128	0.128906	0.141364	0.122677	0.123846	0.122592	0.167093	0.0124924	0.991	1.00759	0.864294	0.982717	0.997698	0.928098	1.02012	0.881308
89600		1	0	0.649	0.620657	0.628305	0.628394	0.646716	0.59691	0.633455	0.608031	-0.103	-0.104094	-0.089636	-0.0663232	-0.0941536	-0.0894079	-0.116907	-0.113508	1.204	1.20459	1.16129	1.18972	1.2117	1.1751	1.19812	0.994308
89764		1		0.593	0.568657	0.576305	0.587394	0.591716	0.57991	0.605455	0.570031	0.03	0.0249056	0.043364	0.0546768	0.0388464	0.0315921	0.0480927	-0.126508	0.871	0.873595	0.727294	0.856717	0.877698	0.810098	0.880121	0.700308
97778		1	1	0.666	0.645657	0.653305	0.660394	0.664716	0.63491	0.709455	0.672031	-0.393	-0.392094	-0.379636	-0.359323	-0.397154	-0.407408	-0.347907	-0.552508	1.593	1.58959	1.54129	1.59372	1.6037	1.5531	1.61112	1.44631
91043		1	0	0.525	0.487657	0.495305	0.518394	0.523716	0.49191	0.519455	0.589031	0.101	0.0969056	0.114364	0.123677	0.109846	0.0985921	0.102093	0.00749239	1.084	1.08559	0.967294	1.07272	1.0917	0.988098	1.08312	0.912308
97856		1	0	-0.188	-0.211343	-0.203695	-0.197606	-0.184284	-0.19409	-0.152545	-0.092969	-0.249	-0.256094	-0.235636	-0.237323	-0.240154	-0.270408	-0.262907	-0.264508	0.149	0.155595	0.0432936	0.134717	0.158698	0.0550976	0.173121	0.0783081
98210		1	0	0.586	0.596657	0.604305	0.583394	0.578716	0.54191	0.627455	0.554031	-0.628	-0.632094	-0.614636	-0.595323	-0.619154	-0.630408	-0.606907	-0.783508	1.259	1.27659	1.19929	1.25572	1.2757	1.2651	1.29612	1.10931
97776		1	0	0.631	0.603657	0.611305	0.620394	0.638716	0.58991	0.661455	0.648031	0.047	0.0419056	0.060364	0.0836768	0.0558464	0.0435921	0.0570927	-0.0245076	1.146	1.14259	1.04029	1.14272	1.1577	1.0951	1.17612	0.974308
90651		1	0	0.88	0.851657	0.859305	0.880394	0.873716	0.85791	0.871455	0.835031	0.557	0.547906	0.570364	0.549677	0.551846	0.560592	0.582093	0.556492	0.901	0.896595	0.715294	0.896717	0.911698	0.775098	0.914121	0.768308
93795		1	0	0.33	0.299657	0.307305	0.326394	0.321716	0.27991	0.354455	0.321031	-0.217	-0.214094	-0.203636	-0.199323	-0.221154	-0.232408	-0.185907	-0.361508	1.065	1.06759	0.949294	1.06272	1.0797	1.0431	1.08912	0.894308
90363		1	0	0.984	0.951657	0.959305	0.958394	0.986716	0.97591	0.938455	0.926031	-0.317	-0.324094	-0.303636	-0.280323	-0.308154	-0.315408	-0.319907	-0.438508	1.38	1.37259	1.34429	1.36572	1.3837	1.3341	1.39112	1.18731
97779		1	0	0.124	0.129657	0.137305	0.111394	0.128716	0.15791	0.118455	0.178031	0.192	0.186906	0.205364	0.206677	0.200846	0.186592	0.184093	0.110492	0.274	0.270595	0.244294	0.262717	0.285698	0.241098	0.270121	0.181308
97880		1	0	0.118	0.0966575	0.104305	0.118394	0.118716	0.0429096	0.182455	0.106031	-0.359	-0.364094	-0.345636	-0.339323	-0.350154	-0.374408	-0.331907	-0.431508	1.199	1.20059	1.06829	1.19972	1.2117	1.1201	1.24512	0.983308
89853		1		1.116	1.08966	1.09731	1.10739	1.11372	1.07691	1.10446	1.06603	-0.728	-0.733094	-0.714636	-0.706323	-0.719154	-0.720408	-0.713907	-0.935508	1.485	1.47959	1.44029	1.47972	1.4917	1.4501	1.51212	1.31431
90953		1	0	0.199	0.170657	0.178305	0.190394	0.196716	0.19691	0.214455	0.169031	-0.407	-0.411094	-0.393636	-0.383323	-0.398154	-0.422408	-0.414907	-0.571508	0.331	0.330595	0.229294	0.316717	0.341698	0.235098	0.332121	0.241308
89867		1	0	1.131	1.11066	1.11831	1.13839	1.13872	1.14291	1.09046	1.06803	-0.051	-0.0620944	-0.037636	-0.0633232	-0.0421536	-0.0474079	-0.0619073	-0.0345076	1.336	1.33759	1.19229	1.32272	1.3487	1.2591	1.35312	1.15331
91284		1	0	0.674	0.644657	0.652305	0.672394	0.672716	0.66991	0.704455	0.602031	0.387	0.378906	0.400364	0.405677	0.382846	0.364592	0.403093	0.428492	1.375	1.37559	1.23629	1.36672	1.3797	1.3291	1.37112	1.11331
89921		1	1	0.224	0.194657	0.202305	0.212394	0.221716	0.19691	0.253455	0.198031	0.052	0.0469056	0.065364	0.0796768	0.0608464	0.0415921	0.0430927	-0.0745076	0.832	0.839595	0.692294	0.814717	0.843698	0.741098	0.869121	0.675308
93754		1	0	0.418	0.380657	0.388305	0.396394	0.417716	0.37891	0.417455	0.365031	-0.141	-0.145094	-0.127636	-0.0963232	-0.132154	-0.126408	-0.150907	-0.269508	1.447	1.44359	1.43529	1.42972	1.4557	1.4231	1.46212	1.23931
90668		1	0	0.86	0.836657	0.844305	0.856394	0.863716	0.83391	0.889455	0.828031	0.2	0.192906	0.213364	0.234677	0.208846	0.185592	0.200093	0.0844924	0.74	0.746595	0.695294	0.734717	0.747698	0.697098	0.770121	0.602308
91039		1	0	0.146	0.120657	0.128305	0.152394	0.149716	0.10991	0.145455	0.139031	-0.429	-0.438094	-0.441636	-0.403323	-0.420154	-0.444408	-0.440907	-0.632508	1.385	1.39359	1.26029	1.37672	1.3837	1.3161	1.42612	1.24031
93848		1	0	0.801	0.800657	0.808305	0.790394	0.798716	0.77391	0.825455	0.840031	-0.138	-0.138094	-0.124636	-0.163323	-0.143154	-0.153408	-0.108907	-0.175508	1.278	1.27859	1.19029	1.26772	1.2827	1.2391	1.28412	1.08231
93095		1	0	0.474	0.442657	0.450305	0.446394	0.471716	0.44291	0.508455	0.508031	-0.191	-0.190094	-0.177636	-0.158323	-0.182154	-0.200408	-0.226907	-0.303508	0.756	0.756595	0.710294	0.740717	0.771698	0.733098	0.748121	0.594308
91237		1	1	0.194	0.163657	0.171305	0.176394	0.190716	0.20991	0.205455	0.229031	-0.728	-0.736094	-0.714636	-0.693323	-0.719154	-0.737408	-0.736907	-0.877508	0.399	0.397595	0.329294	0.379717	0.409698	0.325098	0.394121	0.290308
90469		1	0	0.642	0.611657	0.619305	0.627394	0.635716	0.62191	0.667455	0.637031	-0.201	-0.203094	-0.187636	-0.160323	-0.192154	-0.222408	-0.209907	-0.317508	1.242	1.24359	1.20529	1.22972	1.2547	1.2321	1.25212	1.09231
90661		1	0	0.19	0.207657	0.215305	0.184394	0.185716	0.12691	0.233455	0.136031	-0.955	-0.958094	-0.967636	-0.948323	-0.960154	-0.971408	-0.915907	-1.03551	1.244	1.26759	1.06229	1.23672	1.2557	1.1521	1.31112	1.06431
97771		1	0	0.321	0.306657	0.314305	0.301394	0.315716	0.25091	0.368455	0.305031	-0.325	-0.322094	-0.336636	-0.295323	-0.329154	-0.338408	-0.267907	-0.468508	1.281	1.28859	1.11929	1.25872	1.2937	1.2181	1.31112	1.05631
90171		1		0.745	0.732657	0.740305	0.721394	0.747716	0.72191	0.686455	0.707031	-0.23	-0.231094	-0.216636	-0.211323	-0.221154	-0.228408	-0.225907	-0.274508	0.975	0.977595	0.856294	0.964717	0.989698	0.944098	0.957121	0.781308
90590		1		1.159	1.13366	1.14131	1.14639	1.15472	1.11391	1.15746	1.06203	-1.069	-1.07209	-1.07964	-1.06532	-1.06015	-1.06641	-1.08091	-1.11251	0.743	0.747595	0.719294	0.722717	0.753698	0.731098	0.754121	0.619308
91051		1		0.129	0.104657	0.112305	0.121394	0.130716	0.14891	0.154455	0.131031	-0.341	-0.344094	-0.352636	-0.338323	-0.332154	-0.339408	-0.369907	-0.313508	-0.132	-0.125405	-0.227706	-0.143283	-0.125302	-0.242902	-0.0958793	-0.163692
88433		1		0.838	0.803657	0.811305	0.816394	0.827716	0.79191	0.859455	0.874031	-0.405	-0.403094	-0.391636	-0.426323	-0.409154	-0.402408	-0.385907	-0.435508	0.962	0.961595	0.933294	0.957717	0.971698	0.917098	0.963121	0.873308
88468		1		0.368	0.343657	0.351305	0.360394	0.365716	0.32191	0.365455	0.319031	-0.455	-0.452094	-0.441636	-0.476323	-0.460154	-0.460408	-0.405907	-0.669508	0.724	0.728595	0.631294	0.719717	0.729698	0.644098	0.763121	0.625308
88542		1		0.396	0.371657	0.379305	0.407394	0.395716	0.36891	0.361455	0.404031	0.332	0.329906	0.321364	0.323677	0.327846	0.334592	0.353093	0.365492	0.327	0.331595	0.280294	0.325717	0.328698	0.320098	0.250121	0.195308
88597		1		0.615	0.585657	0.593305	0.602394	0.603716	0.63291	0.632455	0.654031	0.863	0.868906	0.876364	0.856677	0.858846	0.858592	0.866093	0.894492	0.082	0.088595	0.0222936	0.0657166	0.0866978	-0.0359024	0.0831207	-0.0126919
88912		1		0.955	0.933657	0.941305	0.935394	0.953716	0.94191	0.998455	1.00403	-0.721	-0.719094	-0.707636	-0.727323	-0.725154	-0.719408	-0.709907	-0.875508	0.992	0.999595	0.952294	0.977717	1.0027	0.999098	1.04012	0.866308
88975		1		0.342	0.311657	0.319305	0.337394	0.345716	0.32591	0.358455	0.240031	0.426	0.427906	0.439364	0.421677	0.421846	0.428592	0.388093	0.467492	0.551	0.553595	0.491294	0.540717	0.560698	0.495098	0.549121	0.441308
89024		1		0.883	0.871657	0.879305	0.888394	0.875716	0.87091	0.917455	0.859031	0.194	0.185906	0.207364	0.169677	0.189846	0.196592	0.225093	0.144492	0.449	0.458595	0.356294	0.446717	0.457698	0.390098	0.469121	0.345308
89033		1		0.766	0.735657	0.743305	0.753394	0.765716	0.72391	0.800455	0.732031	0.161	0.156906	0.174364	0.149677	0.169846	0.182592	0.162093	0.140492	1.014	1.01559	0.964294	1.00572	1.0217	1.0101	1.05312	0.863308
89231		1		0.846	0.857657	0.865305	0.842394	0.843716	0.83391	0.825455	0.806031	0.652	0.654906	0.665364	0.649677	0.646846	0.654592	0.604093	0.693492	0.621	0.632595	0.542294	0.596717	0.630698	0.560098	0.614121	0.470308
89568		1		0.221	0.193657	0.201305	0.221394	0.215716	0.22191	0.201455	0.206031	-0.193	-0.196094	-0.179636	-0.207323	-0.184154	-0.190408	-0.191907	-0.279508	0.119	0.118595	0.144294	0.106717	0.126698	0.126098	0.120121	0.0723081
89787		1		0.893	0.853657	0.861305	0.873394	0.887716	0.92291	0.843455	0.815031	0.055	0.0429056	0.068364	0.0396768	0.0638464	0.0585921	0.0970927	-0.0385076	0.052	0.048595	0.0132936	0.0337166	0.0596978	-0.0179024	0.0281207	-0.0156919
90083		1		0.542	0.526657	0.534305	0.538394	0.549716	0.50591	0.546455	0.498031	-0.023	-0.0210944	-0.00963599	-0.0513232	-0.0271536	-0.0204079	0.0150927	-0.0905076	1.148	1.16059	0.957294	1.14072	1.1567	1.0861	1.15712	0.934308
90132		1		0.475	0.451657	0.459305	0.476394	0.481716	0.40691	0.412455	0.411031	0.312	0.313906	0.299364	0.284677	0.306846	0.314592	0.283093	0.385492	0.644	0.656595	0.343294	0.647717	0.654698	0.476098	0.664121	0.508308
90172		1		0.277	0.250657	0.258305	0.260394	0.275716	0.26791	0.230455	0.185031	-0.258	-0.259094	-0.244636	-0.244323	-0.249154	-0.255408	-0.294907	-0.191508	-0.154	-0.150405	-0.134706	-0.152283	-0.156302	-0.0969024	-0.198879	-0.192692
90322		1		1.365	1.32966	1.33731	1.34239	1.36372	1.37191	1.38146	1.43003	-0.484	-0.486094	-0.470636	-0.464323	-0.475154	-0.481408	-0.494907	-0.522508	0.825	0.817595	0.845294	0.807717	0.838698	0.795098	0.822121	0.721308
90406		1		0.413	0.370657	0.378305	0.400394	0.404716	0.46291	0.432455	0.414031	0.613	0.611906	0.626364	0.617677	0.608846	0.615592	0.588093	0.537492	-0.311	-0.308405	-0.331706	-0.310283	-0.307302	-0.345902	-0.315879	-0.361692
90527		1		0.039	0.0206575	0.0283051	0.0453937	0.0457157	0.0519096	0.0464553	-0.043969	-0.308	-0.306094	-0.319636	-0.332323	-0.313154	-0.305408	-0.316907	-0.267508	-0.346	-0.338405	-0.309706	-0.343283	-0.348302	-0.383902	-0.350879	-0.391692
90529		1		-0.033	-0.0143425	-0.0066949	-0.0286063	-0.0252843	-0.0510904	-0.0655447	-0.055969	-0.431	-0.421094	-0.441636	-0.455323	-0.436154	-0.427408	-0.445907	-0.375508	-0.571	-0.565405	-0.566706	-0.569283	-0.570302	-0.695902	-0.588879	-0.510692
90545		1		-0.184	-0.205343	-0.197695	-0.175606	-0.184284	-0.20109	-0.178545	-0.198969	0.436	0.434906	0.449364	0.436677	0.431846	0.437592	0.447093	0.287492	-0.483	-0.475405	-0.486706	-0.483283	-0.482302	-0.577902	-0.479879	-0.495692
90613		1		1.042	0.997657	1.00531	1.02739	1.04272	1.02391	1.03646	0.953031	-0.887	-0.884094	-0.873636	-0.900323	-0.892154	-0.884408	-0.832907	-0.909508	0.409	0.405595	0.328294	0.399717	0.418698	0.364098	0.409121	0.335308
90761		1		0.222	0.191657	0.199305	0.217394	0.215716	0.18591	0.267455	0.255031	0.722	0.721906	0.735364	0.691677	0.717846	0.731592	0.706093	0.747492	0.261	0.266595	0.182294	0.242717	0.267698	0.166098	0.282121	0.178308
90769		1		0.935	0.908657	0.916305	0.936394	0.932716	0.95391	0.941455	0.908031	-0.15	-0.145094	-0.136636	-0.180323	-0.155154	-0.147408	-0.161907	-0.229508	0.661	0.667595	0.667294	0.668717	0.671698	0.669098	0.695121	0.571308
90936		1		-0.154	-0.167343	-0.159695	-0.144606	-0.147284	-0.17109	-0.142545	-0.179969	-0.523	-0.512094	-0.533636	-0.543323	-0.528154	-0.520408	-0.515907	-0.535508	0.461	0.473595	0.376294	0.459717	0.462698	0.459098	0.455121	0.342308
91087		1		0.324	0.288657	0.296305	0.302394	0.315716	0.36391	0.344455	0.222031	-0.959	-0.966094	-0.945636	-0.959323	-0.950154	-0.949408	-0.959907	-1.12851	0.261	0.263595	0.277294	0.241717	0.271698	0.277098	0.243121	0.176308
91134		1		0.989	0.965657	0.973305	0.996394	0.998716	0.97191	0.969455	0.902031	-0.357	-0.355094	-0.343636	-0.368323	-0.361154	-0.354408	-0.343907	-0.251508	-0.194	-0.181405	-0.272706	-0.194283	-0.193302	-0.252902	-0.166879	-0.227692
91136		1		0.791	0.757657	0.765305	0.762394	0.785716	0.81391	0.766455	0.785031	-0.008	-0.0130944	0.00536401	0.00467681	-0.0131536	-0.00640788	0.00509275	-0.0445076	-0.091	-0.089405	-0.138706	-0.112283	-0.0883022	-0.135902	-0.0618793	-0.159692
91200		1		1.086	1.05466	1.06231	1.05939	1.06972	1.10591	1.07046	1.06903	-0.572	-0.576094	-0.558636	-0.549323	-0.563154	-0.569408	-0.578907	-0.749508	0.586	0.584595	0.588294	0.565717	0.597698	0.574098	0.586121	0.496308
91222		1		0.237	0.200657	0.208305	0.214394	0.234716	0.27491	0.241455	0.139031	0.825	0.817906	0.838364	0.837677	0.820846	0.832592	0.846093	0.736492	0.287	0.288595	0.222294	0.262717	0.292698	0.193098	0.270121	0.166308
97350		1		0.397	0.354657	0.362305	0.369394	0.391716	0.41191	0.377455	0.395031	-0.568	-0.572094	-0.554636	-0.558323	-0.559154	-0.565408	-0.606907	-0.622508	0.793	0.788595	0.769294	0.773717	0.808698	0.760098	0.820121	0.700308
89263		1		1.557	1.54666	1.55431	1.55739	1.55872	1.54591	1.54446	1.53903	0.028	0.0339056	0.041364	0.0336768	0.0228464	0.0125921	0.0260927	0.0954924	1.07	1.07559	0.810294	1.06572	1.0797	0.950098	1.03212	0.833308
88921		1		0.585	0.591657	0.599305	0.580394	0.574716	0.62991	0.621455	0.577031	0.88	0.881906	0.893364	0.878677	0.875846	0.882592	0.904093	0.936492	0.217	0.214595	0.102294	0.206717	0.224698	0.148098	0.202121	NA
89329		1		0.762	0.752657	0.760305	0.775394	0.770716	0.72091	0.744455	0.723031	0.672	0.674906	0.685364	0.662677	0.666846	0.674592	0.704093	0.672492	0.728	0.744595	0.504294	0.728717	0.737698	0.624098	0.756121	0.576308
90324		1		1.396	1.37066	1.37831	1.39739	1.39072	1.35891	1.37546	1.28503	0.04	0.0449056	0.053364	0.0346768	0.0348464	0.0265921	0.0580927	0.0994924	0.926	0.929595	0.760294	0.928717	0.933698	0.817098	0.944121	0.757308
97203		1		1.361	1.36066	1.36831	1.34439	1.36372	1.33991	1.34946	1.30803	-0.261	-0.262094	-0.247636	-0.260323	-0.265154	-0.276408	-0.262907	-0.426508	1.424	1.42259	1.36729	1.41772	1.4347	1.4491	1.46312	1.21531
91049		1		0.68	0.659657	0.667305	0.682394	0.673716	0.68391	0.689455	0.681031	0.302	0.305906	0.315364	0.292677	0.297846	0.304592	0.284093	0.332492	0.449	0.451595	0.442294	0.448717	0.453698	0.432098	0.427121	0.330308
88544		1		0.357	0.325657	0.333305	0.354394	0.364716	0.34891	0.339455	0.389031	0.575	0.582906	0.588364	0.557677	0.570846	0.570592	0.609093	0.445492	0.243	0.236595	0.242294	0.234717	0.253698	0.194098	0.236121	0.182308
89788		1		0.759	0.730657	0.738305	0.753394	0.760716	0.68991	0.749455	0.816031	-0.217	-0.218094	-0.203636	-0.247323	-0.221154	-0.214408	-0.252907	-0.287508	0.889	0.883595	0.875294	0.875717	0.897698	0.836098	0.883121	0.782308
90170		1		0.773	0.733657	0.741305	0.774394	0.776716	0.74591	0.791455	0.709031	-0.593	-0.591094	-0.579636	-0.613323	-0.584154	-0.589408	-0.624907	-0.579508	0.559	0.557595	0.513294	0.552717	0.569698	0.468098	0.580121	0.428308
88626		1		1.235	1.21366	1.22131	1.24139	1.24272	1.20791	1.26946	1.15603	0.195	0.190906	0.208364	0.165677	0.190846	0.198592	0.215093	0.354492	1.243	1.24559	1.13129	1.24172	1.2557	1.2121	1.27112	1.05731
89745		1		0.693	0.671657	0.679305	0.688394	0.690716	0.68691	0.714455	0.667031	0.31	0.305906	0.299364	0.314677	0.305846	0.312592	0.335093	0.320492	0.306	0.313595	0.273294	0.295717	0.313698	0.262098	0.304121	0.202308
90921		1		0.192	0.162657	0.170305	0.193394	0.189716	0.23891	0.121455	0.180031	-0.494	-0.495094	-0.505636	-0.512323	-0.499154	-0.491408	-0.505907	-0.506508	-0.055	-0.062405	-0.0567064	-0.0592834	-0.0543022	-0.0619024	-0.0898793	-0.121692
91351		1		0.264	0.238657	0.246305	0.253394	0.254716	0.26391	0.265455	0.225031	-0.684	-0.684094	-0.670636	-0.690323	-0.675154	-0.674408	-0.687907	-0.714508	-0.768	-0.774405	-0.725706	-0.779283	-0.763302	-0.717902	-0.749879	-0.712692
90946		1		1.035	1.00166	1.00931	1.03539	1.03572	1.03691	1.01646	0.994031	-0.156	-0.156094	-0.142636	-0.156323	-0.160154	-0.152408	-0.123907	-0.124508	1.043	1.03559	0.984294	1.03572	1.0547	1.0341	1.05412	0.872308
90814		1		0.586	0.564657	0.572305	0.590394	0.591716	0.63891	0.578455	0.580031	0.471	0.470906	0.484364	0.472677	0.466846	0.473592	0.453093	0.432492	0.356	0.364595	0.337294	0.354717	0.363698	0.322098	0.330121	0.249308
90167		1		-0.144	-0.184343	-0.176695	-0.159606	-0.157284	-0.15109	-0.131545	-0.133969	0.365	0.361906	0.378364	0.376677	0.373846	0.378592	0.328093	0.181492	0.343	0.338595	0.321294	0.323717	0.353698	0.346098	0.330121	0.237308
90819		1		0.6	0.573657	0.581305	0.591394	0.599716	0.66691	0.590455	0.594031	0.51	0.511906	0.523364	0.501677	0.505846	0.505592	0.511093	0.447492	0.397	0.395595	0.313294	0.375717	0.406698	0.327098	0.379121	0.277308
89584		1		0.126	0.0926575	0.100305	0.127394	0.114716	0.11091	0.129455	0.138031	0.397	0.388906	0.410364	0.368677	0.391846	0.398592	0.395093	0.361492	0.339	0.333595	0.317294	0.337717	0.347698	0.301098	0.322121	0.257308
90230		1		0.798	0.783657	0.791305	0.798394	0.806716	0.83591	0.771455	0.784031	0.381	0.382906	0.369364	0.377677	0.375846	0.383592	0.399093	0.410492	-0.052	-0.044405	-0.199706	-0.0582834	-0.0483022	-0.211902	-0.0158793	-0.0816919
90744		1		0.986	0.974657	0.982305	0.990394	0.990716	0.95191	0.973455	0.895031	0.362	0.366906	0.375364	0.354677	0.356846	0.356592	0.359093	0.291492	0.545	0.559595	0.519294	0.528717	0.553698	0.498098	0.555121	0.445308
88724		1		0.52	0.502657	0.510305	0.522394	0.518716	0.48791	0.557455	0.527031	0.205	0.206906	0.218364	0.196677	0.200846	0.208592	0.200093	0.115492	0.573	0.582595	0.467294	0.571717	0.582698	0.500098	0.608121	0.466308
90865		1		0.641	0.604657	0.612305	0.630394	0.634716	0.62491	0.679455	0.659031	-1.175	-1.17909	-1.16164	-1.15832	-1.16615	-1.19741	-1.20691	-1.22051	0.645	0.643595	0.549294	0.641717	0.657698	0.549098	0.658121	0.538308
89512		1		-0.696	-0.717343	-0.709695	-0.684606	-0.703284	-0.69209	-0.725545	-0.679969	-0.091	-0.0810944	-0.077636	-0.129323	-0.0951536	-0.0874079	-0.0989073	-0.179508	-0.443	-0.438405	-0.379706	-0.440283	-0.446302	-0.375902	-0.496879	-0.450692
90926		1		-0.283	-0.306343	-0.298695	-0.286606	-0.283284	-0.23309	-0.241545	-0.239969	-1.257	-1.26209	-1.24364	-1.25332	-1.26215	-1.25441	-1.24491	-1.30851	-0.289	-0.292405	-0.281706	-0.303283	-0.284302	-0.304902	-0.298879	-0.298692
90763		1		0.155	0.173657	0.181305	0.166394	0.147716	0.12891	0.181455	0.176031	0.483	0.478906	0.496364	0.476677	0.478846	0.492592	0.473093	0.501492	-0.181	-0.167405	-0.278706	-0.177283	-0.179302	-0.326902	-0.138879	-0.211692
90212		1		0.162	0.142657	0.150305	0.167394	0.170716	0.11091	0.128455	0.132031	0.584	0.573906	0.597364	0.551677	0.579846	0.586592	0.593093	0.629492	0.519	0.530595	0.314294	0.514717	0.526698	0.375098	0.547121	0.396308
88594		1		0.453	0.426657	0.434305	0.451394	0.457716	0.45091	0.440455	0.431031	-0.167	-0.159094	-0.153636	-0.200323	-0.172154	-0.164408	-0.175907	-0.342508	0.792	0.798595	0.667294	0.786717	0.801698	0.737098	0.828121	0.670308
90402		1		0.858	0.832657	0.840305	0.859394	0.866716	0.83691	0.865455	0.716031	0.582	0.582906	0.569364	0.572677	0.576846	0.584592	0.585093	0.673492	0.739	0.744595	0.656294	0.741717	0.748698	0.660098	0.704121	0.587308
90182		1		-0.756	-0.787343	-0.779695	-0.749606	-0.768284	-0.75809	-0.775545	-0.747969	-0.795	-0.799094	-0.805636	-0.822323	-0.800154	-0.791408	-0.757907	-0.868508	-0.682	-0.679405	-0.653706	-0.687283	-0.676302	-0.743902	-0.686879	-0.670692
89956		1		0.421	0.443657	0.451305	0.415394	0.428716	0.36691	0.371455	0.425031	-0.573	-0.561094	-0.584636	-0.601323	-0.578154	-0.569408	-0.551907	-0.525508	0.735	0.747595	0.569294	0.715717	0.747698	0.626098	0.778121	0.576308
88498		1		1.3	1.27566	1.28331	1.28439	1.29372	1.21691	1.29446	1.29703	0.006	0.00690564	0.019364	-0.0113232	0.000846374	0.00759212	0.0200927	0.0704924	1.077	1.08359	1.01929	1.05472	1.0857	1.0331	1.09212	0.940308
89566		1		-0.591	-0.619343	-0.611695	-0.600606	-0.585284	-0.53009	-0.580545	-0.560969	1.415	1.41291	1.42836	1.38668	1.41085	1.41059	1.41409	1.43449	-0.599	-0.604405	-0.574706	-0.604283	-0.602302	-0.715902	-0.538879	-0.621692
90944		1		0.792	0.765657	0.773305	0.789394	0.784716	0.74591	0.777455	0.773031	-0.647	-0.638094	-0.633636	-0.671323	-0.638154	-0.645408	-0.630907	-0.723508	0.795	0.801595	0.619294	0.783717	0.807698	0.742098	0.859121	0.640308
89446		1		-1.186	-1.20534	-1.19769	-1.18461	-1.18028	-1.21409	-1.17154	-1.14297	-0.044	-0.0380944	-0.055636	-0.0533232	-0.0491536	-0.0394079	-0.0349073	-0.0165076	-0.15	-0.152405	-0.195706	-0.157283	-0.144302	-0.315902	-0.126879	-0.146692
90544		1		0.679	0.647657	0.655305	0.667394	0.670716	0.67491	0.681455	0.615031	-0.005	-0.0110944	0.00836401	0.00367681	-0.00915363	-0.000407878	0.0640927	-0.0695076	0.054	0.052595	-0.0747064	0.0447166	0.0616978	-0.0509024	0.0641207	0.0223081
89744		1		0.063	0.0406575	0.0483051	0.0743937	0.0697157	0.0869096	0.0904553	0.081031	0.38	0.380906	0.393364	0.369677	0.374846	0.381592	0.377093	0.378492	0.141	0.156595	0.174294	0.146717	0.144698	0.199098	0.120121	0.0853081
88500		1		1.36	1.33066	1.33831	1.33239	1.35172	1.35291	1.33546	1.32303	-0.275	-0.276094	-0.261636	-0.279323	-0.279154	-0.273408	-0.282907	-0.427508	1.07	1.06859	1.06429	1.05972	1.0837	1.0871	1.10612	0.937308
90226		1		0.207	0.188657	0.196305	0.199394	0.210716	0.21891	0.188455	0.129031	-0.096	-0.0820944	-0.107636	-0.125323	-0.101154	-0.0934079	-0.0739073	-0.0155076	-0.397	-0.399405	-0.356706	-0.408283	-0.398302	-0.337902	-0.331879	-0.348692
91114		1		-0.145	-0.125343	-0.117695	-0.135606	-0.147284	-0.18909	-0.159545	-0.148969	0.124	0.127906	0.137364	0.110677	0.118846	0.126592	0.117093	0.150492	0.084	0.085595	0.0232936	0.0947166	0.0856978	0.0500976	0.0891207	0.0473081
90092		1		0.794	0.776657	0.784305	0.807394	0.803716	0.73691	0.746455	0.773031	-0.682	-0.678094	-0.668636	-0.711323	-0.687154	-0.679408	-0.651907	-0.723508	0.692	0.703595	0.579294	0.690717	0.702698	0.573098	0.707121	0.564308
91071		1		0.861	0.842657	0.850305	0.858394	0.854716	0.85891	0.894455	0.873031	-0.299	-0.300094	-0.285636	-0.333323	-0.303154	-0.290408	-0.288907	-0.515508	1.105	1.11059	0.994294	1.10572	1.1147	1.1131	1.14112	0.945308
88910		1		-0.33	-0.311343	-0.303695	-0.328606	-0.339284	-0.35309	-0.295545	-0.349969	0.882	0.883906	0.895364	0.885677	0.876846	0.884592	0.924093	0.951492	-0.231	-0.228405	-0.329706	-0.232283	-0.226302	-0.330902	-0.212879	-0.266692
88499		1		0.205	0.186657	0.194305	0.207394	0.203716	0.21091	0.261455	0.243031	-0.22	-0.214094	-0.231636	-0.253323	-0.224154	-0.216408	-0.202907	-0.279508	-0.392	-0.397405	-0.415706	-0.391283	-0.394302	-0.391902	-0.394879	-0.392692
90866		1		-0.07	-0.0543425	-0.0466949	-0.0586063	-0.0722843	-0.0620904	-0.146545	-0.088969	0.509	0.504906	0.522364	0.521677	0.504846	0.512592	0.527093	0.520492	-0.655	-0.659405	-0.631706	-0.654283	-0.652302	-0.733902	-0.656879	-0.678692
88625		1		0.047	0.0196575	0.0273051	0.0463937	0.0417157	0.00290958	0.0704553	0.00803098	0.494	0.496906	0.481364	0.504677	0.489846	0.495592	0.518093	0.498492	0.284	0.288595	0.264294	0.276717	0.294698	0.271098	0.295121	0.233308
90822		1		1.077	1.04666	1.05431	1.08439	1.06972	1.00891	1.06246	1.05003	0.089	0.0899056	0.102364	0.0606768	0.0838464	0.0915921	0.0740927	0.0844924	0.566	0.560595	0.422294	0.562717	0.575698	0.477098	0.554121	0.455308
57202	0	0	0	-0.349	-0.331343	-0.394695	-0.345606	-0.345284	-0.33509	-0.327545	-0.322969	0.099	0.0939056	0.086364	0.101677	0.0938464	0.100592	0.0980927	0.132492	-1.058	-1.05741	-1.02871	-1.06428	-1.0633	-1.0199	-1.02688	-0.944692
57170	0	0	0	-0.745	-0.730343	-0.771695	-0.744606	-0.751284	-0.73209	-0.765545	-0.726969	-0.201	-0.194094	-0.187636	-0.187323	-0.192154	-0.197408	-0.239907	-0.224508	-0.977	-0.999405	-0.866706	-0.975283	-0.981302	-0.874902	-0.944879	-0.796692
57196	0	0	0	-0.305	-0.326343	-0.329695	-0.298606	-0.303284	-0.29309	-0.318545	-0.325969	-0.284	-0.290094	-0.270636	-0.300323	-0.275154	-0.281408	-0.267907	-0.310508	-0.629	-0.625405	-0.622706	-0.638283	-0.634302	-0.561902	-0.646879	-0.583692
57195	0	0	0	-0.462	-0.465343	-0.506695	-0.451606	-0.459284	-0.43609	-0.506545	-0.469969	-0.176	-0.177094	-0.186636	-0.164323	-0.181154	-0.172408	-0.126907	-0.0815076	-0.939	-0.929405	-0.803706	-0.930283	-0.950302	-0.858902	-0.945879	-0.887692
57177	0	0	0	-1.09	-1.07734	-1.11869	-1.08361	-1.08928	-1.09909	-1.08354	-1.03397	-1.042	-1.03809	-1.02864	-1.06332	-1.04715	-1.05741	-1.01791	-1.06851	-0.978	-1.00741	-0.855706	-0.969283	-0.987302	-0.906902	-1.00588	-0.897692
57194	0	0	0	-0.012	-0.0383425	-0.0466949	0.000393733	-0.0122843	0.00490958	-0.0455447	-0.055969	0.65	0.646906	0.638364	0.646677	0.645846	0.653592	0.663093	0.644492	-0.336	-0.328405	-0.320706	-0.330283	-0.341302	-0.283902	-0.346879	-0.308692
57208	0	0	0	-0.827	-0.797343	-0.870695	-0.819606	-0.821284	-0.80209	-0.829545	-0.843969	-0.102	-0.0920944	-0.112636	-0.108323	-0.106154	-0.0974079	-0.106907	-0.0785076	-0.77	-0.777405	-0.723706	-0.772283	-0.774302	-0.837902	-0.734879	-0.769692
57176	0	0	0	-0.406	-0.375343	-0.449695	-0.395606	-0.400284	-0.40909	-0.434545	-0.397969	-0.148	-0.149094	-0.158636	-0.133323	-0.153154	-0.144408	-0.130907	-0.165508	-0.729	-0.735405	-0.737706	-0.729283	-0.731302	-0.753902	-0.719879	-0.678692
57175	0	0	1	1.071	1.09666	1.02331	1.07539	1.07972	1.02291	1.04646	1.02503	0.419	0.425906	0.432364	0.425677	0.413846	0.421592	0.402093	0.334492	0.633	0.640595	0.559294	0.624717	0.639698	0.585098	0.650121	0.485308
57173	0	0	0	0.407	0.379657	0.361305	0.404394	0.395716	0.40991	0.397455	0.344031	-0.179	-0.174094	-0.165636	-0.169323	-0.184154	-0.176408	-0.183907	-0.0935076	0.107	0.112595	0.144294	0.111717	0.104698	0.157098	0.0541207	0.0863081
57185	0	0	0	-1.08	-1.04734	-1.10869	-1.06461	-1.08428	-1.06009	-1.04354	-0.987969	-0.547	-0.551094	-0.533636	-0.536323	-0.552154	-0.544408	-0.535907	-0.548508	-1.097	-1.11341	-0.945706	-1.09528	-1.1033	-1.0289	-1.09488	-1.12169
57172	0	0	0	-0.024	-0.0283425	-0.0586949	-0.0166063	-0.0172843	0.00990958	-0.0395447	-0.032969	0.534	0.543906	0.522364	0.535677	0.528846	0.536592	0.561093	0.639492	-0.948	-0.934405	-0.904706	-0.934283	-0.955302	-0.921902	-0.935879	-0.845692
57198	0	0	0	-0.379	-0.389343	-0.407695	-0.377606	-0.377284	-0.35809	-0.390545	-0.392969	-0.663	-0.655094	-0.649636	-0.673323	-0.667154	-0.660408	-0.592907	-0.819508	-1.159	-1.17141	-1.08571	-1.16328	-1.1653	-1.1389	-1.21688	-1.08169
57189	0	0	0	-0.558	-0.527343	-0.590695	-0.555606	-0.551284	-0.55509	-0.548545	-0.504969	0.418	0.425906	0.406364	0.415677	0.413846	0.421592	0.430093	0.447492	-0.894	-0.900405	-0.962706	-0.892283	-0.896302	-1.0209	-0.835879	-0.831692
57182	0	0	0	-0.042	-0.0653425	-0.0776949	-0.0416063	-0.0502843	-0.0430904	-0.0835447	-0.068969	-0.032	-0.0350944	-0.018636	0.00267681	-0.0231536	-0.0294079	-0.0649073	0.0184924	-0.649	-0.638405	-0.662706	-0.642283	-0.654302	-0.576902	-0.614879	-0.546692
57180	0	0	0	-0.131	-0.109343	-0.174695	-0.119606	-0.123284	-0.17409	-0.135545	-0.149969	0.21	0.210906	0.198364	0.203677	0.204846	0.213592	0.273093	0.182492	-0.879	-0.882405	-0.930706	-0.879283	-0.881302	-1.0569	-0.832879	-0.777692
57181	0	0	0	-0.457	-0.461343	-0.511695	-0.447606	-0.444284	-0.43809	-0.476545	-0.484969	-0.034	-0.0330944	-0.045636	-0.00332319	-0.0381536	-0.0304079	0.0140927	0.0464924	-1.04	-1.03141	-0.948706	-1.02528	-1.0503	-1.0849	-0.993879	-0.987692
57224	0	0	0	0.318	0.313657	0.282305	0.332394	0.325716	0.30291	0.282455	0.293031	0.507	0.507906	0.520364	0.486677	0.501846	0.510592	0.551093	0.530492	-0.123	-0.110405	-0.334706	-0.128283	-0.120302	-0.208902	-0.0778793	-0.181692
57201	0	0	0	-1.178	-1.15434	-1.21869	-1.17061	-1.17528	-1.16009	-1.12454	-1.07897	-0.681	-0.682094	-0.667636	-0.697323	-0.686154	-0.695408	-0.677907	-0.661508	-0.697	-0.713405	-0.573706	-0.679283	-0.704302	-0.614902	-0.729879	-0.637692
57192	0	0	0	0.434	0.458657	0.403305	0.435394	0.429716	0.42591	0.389455	0.374031	0.155	0.145906	0.168364	0.178677	0.149846	0.157592	0.166093	0.165492	-0.194	-0.190405	-0.335706	-0.185283	-0.196302	-0.284902	-0.167879	-0.235692
57207	0	0	0	-0.815	-0.777343	-0.841695	-0.811606	-0.820284	-0.79609	-0.851545	-0.731969	-0.246	-0.242094	-0.257636	-0.247323	-0.250154	-0.242408	-0.228907	-0.225508	-0.96	-0.963405	-0.869706	-0.944283	-0.972302	-0.867902	-0.969879	-0.924692
57203	0	0	0	-0.117	-0.0863425	-0.161695	-0.109606	-0.110284	-0.0840904	-0.121545	-0.075969	0.495	0.497906	0.483364	0.509677	0.489846	0.498592	0.516093	0.585492	-0.857	-0.855405	-0.870706	-0.850283	-0.859302	-0.798902	-0.849879	-0.861692
57204	0	0	0	-0.59	-0.563343	-0.621695	-0.592606	-0.585284	-0.56909	-0.615545	-0.599969	-0.45	-0.449094	-0.436636	-0.446323	-0.455154	-0.446408	-0.437907	-0.372508	-0.745	-0.749405	-0.717706	-0.737283	-0.752302	-0.771902	-0.694879	-0.762692
57230	0	0	0	-0.928	-0.941343	-0.959695	-0.929606	-0.921284	-0.90009	-0.956545	-0.965969	0.463	0.469906	0.450364	0.430677	0.457846	0.466592	0.443093	0.531492	-1.011	-1.01741	-0.924706	-0.999283	-1.0193	-0.999902	-0.983879	-0.909692
57219	0	0	0	-0.919	-0.937343	-0.950695	-0.913606	-0.912284	-0.89409	-0.907545	-0.871969	0.127	0.128906	0.115364	0.0986768	0.122846	0.129592	0.142093	0.128492	-0.966	-0.969405	-0.825706	-0.953283	-0.973302	-0.905902	-1.00988	-0.887692
57220	0	0	0	0.408	0.397657	0.369305	0.416394	0.413716	0.42891	0.400455	0.336031	-0.056	-0.0530944	-0.067636	-0.0663232	-0.0611536	-0.0534079	-0.0459073	-0.00750761	-0.409	-0.407405	-0.379706	-0.405283	-0.412302	-0.399902	-0.458879	-0.482692
57221	0	0	0	0.133	0.162657	0.0973051	0.139394	0.139716	0.0879096	0.0844553	0.113031	0.325	0.324906	0.313364	0.336677	0.333846	0.328592	0.341093	0.384492	-0.922	-0.932405	-0.893706	-0.911283	-0.930302	-0.974902	-0.907879	-0.824692
57222	0	0	0	-0.662	-0.634343	-0.693695	-0.654606	-0.655284	-0.66409	-0.669545	-0.627969	0.273	0.272906	0.261364	0.269677	0.267846	0.276592	0.294093	0.364492	-0.987	-1.00541	-0.872706	-0.977283	-0.997302	-1.0089	-0.988879	-0.950692
57223	0	0	0	-0.719	-0.729343	-0.750695	-0.718606	-0.713284	-0.69209	-0.713545	-0.715969	0.148	0.151906	0.136364	0.113677	0.142846	0.151592	0.186093	0.135492	-1.312	-1.32641	-1.15371	-1.30928	-1.3193	-1.3079	-1.30788	-1.13669
59698	0	0	1	0.647	0.616657	0.609305	0.627394	0.643716	0.67491	0.633455	0.669031	-0.492	-0.497094	-0.478636	-0.479323	-0.496154	-0.478408	-0.510907	-0.564508	0.506	0.503595	0.488294	0.498717	0.513698	0.512098	0.508121	0.407308
57233	0	0	0	-0.892	-0.867343	-0.921695	-0.888606	-0.889284	-0.85509	-0.919545	-0.875969	0.092	0.0999056	0.080364	0.0816768	0.0868464	0.0945921	0.105093	0.112492	-0.695	-0.703405	-0.581706	-0.673283	-0.703302	-0.629902	-0.723879	-0.611692
57232	0	0	0	0.354	0.371657	0.316305	0.359394	0.345716	0.37991	0.345455	0.271031	0.445	0.441906	0.458364	0.433677	0.440846	0.448592	0.449093	0.467492	-0.697	-0.696405	-0.696706	-0.694283	-0.699302	-0.653902	-0.739879	-0.709692
57243	0	0	0	-0.197	-0.164343	-0.240695	-0.186606	-0.192284	-0.22809	-0.233545	-0.179969	0.446	0.451906	0.434364	0.467677	0.441846	0.449592	0.474093	0.457492	-0.729	-0.717405	-0.784706	-0.728283	-0.732302	-0.798902	-0.693879	-0.675692
57256	0	0	0	-0.284	-0.293343	-0.327695	-0.278606	-0.286284	-0.32009	-0.251545	-0.272969	0.477	0.486906	0.465364	0.498677	0.471846	0.480592	0.501093	0.482492	-1.081	-1.07041	-1.05171	-1.06728	-1.0853	-1.1159	-1.00688	-0.930692
57247	0	0	0	-0.52	-0.530343	-0.553695	-0.514606	-0.513284	-0.49909	-0.513545	-0.516969	0.769	0.765906	0.756364	0.761677	0.763846	0.771592	0.784093	0.812492	-0.814	-0.806405	-0.790706	-0.808283	-0.821302	-0.912902	-0.796879	-0.799692
57248	0	0	0	-0.681	-0.704343	-0.695695	-0.682606	-0.687284	-0.64409	-0.685545	-0.636969	-0.932	-0.939094	-0.918636	-0.899323	-0.923154	-0.929408	-0.952907	-1.03351	-0.845	-0.860405	-0.797706	-0.848283	-0.844302	-0.794902	-0.878879	-0.919692
57250	0	0	0	-0.113	-0.104343	-0.147695	-0.115606	-0.112284	-0.10009	-0.161545	-0.162969	-0.026	-0.0270944	-0.012636	-0.0103232	-0.0171536	-0.0234079	-0.0489073	-0.0395076	-1.02	-1.02441	-0.942706	-1.02428	-1.0163	-0.925902	-1.04288	-1.04769
57251	0	0	0	0.294	0.321657	0.259305	0.300394	0.291716	0.30491	0.279455	0.261031	0.648	0.646906	0.661364	0.641677	0.642846	0.651592	0.685093	0.715492	-0.527	-0.524405	-0.680706	-0.525283	-0.527302	-0.545902	-0.525879	-0.518692
57231	0	0	0	0.592	0.581657	0.546305	0.602394	0.584716	0.54591	0.575455	0.603031	0.645	0.644906	0.658364	0.665677	0.639846	0.647592	0.643093	0.753492	0.44	0.447595	0.238294	0.428717	0.448698	0.363098	0.481121	0.312308
57245	0	0	0	-0.379	-0.359343	-0.392695	-0.371606	-0.380284	-0.35509	-0.360545	-0.372969	-0.424	-0.420094	-0.434636	-0.450323	-0.428154	-0.420408	-0.395907	-0.466508	-0.944	-0.954405	-0.877706	-0.936283	-0.950302	-0.916902	-0.979879	-0.898692
57252	0	0	0	0.256	0.223657	0.237305	0.244394	0.248716	0.27291	0.213455	0.157031	-0.703	-0.713094	-0.689636	-0.715323	-0.708154	-0.701408	-0.694907	-0.876508	-0.105	-0.105405	-0.0787064	-0.111283	-0.100302	-0.0619024	-0.125879	-0.154692
57254	0	0	0	-0.112	-0.123343	-0.146695	-0.104606	-0.0992843	-0.10009	-0.146545	-0.147969	1.186	1.19191	1.17336	1.19668	1.18085	1.18959	1.16309	1.24849	-1.071	-1.05941	-1.15571	-1.08128	-1.0703	-1.0519	-1.04388	-0.994692
57253	0	0	0	-0.651	-0.620343	-0.682695	-0.648606	-0.650284	-0.62309	-0.658545	-0.675969	0.36	0.365906	0.349364	0.344677	0.355846	0.363592	0.404093	0.282492	-0.74	-0.747405	-0.698706	-0.725283	-0.744302	-0.688902	-0.735879	-0.660692
57241	0	0	0	-0.365	-0.333343	-0.397695	-0.360606	-0.358284	-0.35909	-0.390545	-0.401969	0.301	0.299906	0.289364	0.316677	0.295846	0.304592	0.355093	0.375492	-0.68	-0.676405	-0.691706	-0.670283	-0.682302	-0.657902	-0.695879	-0.653692
57240	0	0	0	-0.398	-0.417343	-0.435695	-0.407606	-0.405284	-0.36509	-0.435545	-0.432969	0.124	0.120906	0.137364	0.151677	0.119846	0.128592	0.154093	0.199492	-1.03	-1.01941	-0.955706	-1.01728	-1.0413	-0.967902	-1.01588	-0.900692
57239	0	0	0	0.446	0.469657	0.423305	0.457394	0.446716	0.46991	0.439455	0.391031	0.756	0.759906	0.744364	0.750677	0.750846	0.757592	0.760093	0.750492	-0.823	-0.818405	-0.783706	-0.822283	-0.832302	-0.750902	-0.897879	-0.867692
57237	0	0	0	-0.936	-0.942343	-0.978695	-0.934606	-0.938284	-0.91209	-0.885545	-0.948969	-1.081	-1.07709	-1.06764	-1.07032	-1.08715	-1.07741	-1.06591	-1.06351	-0.909	-0.898405	-0.742706	-0.908283	-0.919302	-0.809902	-0.874879	-0.780692
57264	0	0	0	-0.128	-0.100343	-0.154695	-0.121606	-0.131284	-0.11009	-0.0965447	-0.055969	0.312	0.315906	0.325364	0.330677	0.320846	0.314592	0.306093	0.221492	-0.927	-0.936405	-0.944706	-0.916283	-0.937302	-0.856902	-0.919879	-0.913692
57238	0	0	0	0.117	0.139657	0.0823051	0.125394	0.122716	0.14991	0.0764553	0.061031	0.619	0.623906	0.607364	0.629677	0.613846	0.621592	0.661093	0.695492	-0.715	-0.720405	-0.657706	-0.701283	-0.721302	-0.675902	-0.728879	-0.646692
57236	0	0	0	-1.449	-1.42634	-1.45969	-1.44961	-1.44928	-1.41809	-1.43854	-1.38497	-0.404	-0.398094	-0.390636	-0.360323	-0.408154	-0.401408	-0.379907	-0.499508	-1.027	-1.04641	-0.861706	-1.03128	-1.0283	-0.952902	-0.994879	-0.990692
57262	0	0	0	0.356	0.380657	0.320305	0.352394	0.354716	0.32391	0.297455	0.340031	0.327	0.336906	0.315364	0.345677	0.335846	0.330592	0.316093	0.242492	-0.18	-0.179405	-0.247706	-0.177283	-0.178302	-0.196902	-0.176879	-0.208692
57261	0	0	0	-0.559	-0.538343	-0.592695	-0.566606	-0.560284	-0.51309	-0.536545	-0.506969	-0.1	-0.0900944	-0.086636	-0.0853232	-0.0911536	-0.0974079	-0.142907	-0.0325076	-0.415	-0.417405	-0.371706	-0.392283	-0.417302	-0.347902	-0.443879	-0.406692
57259	0	0	0	0.55	0.519657	0.494305	0.535394	0.543716	0.53191	0.519455	0.486031	0.539	0.541906	0.527364	0.575677	0.547846	0.542592	0.516093	0.558492	-0.26	-0.254405	-0.474706	-0.263283	-0.261302	-0.277902	-0.271879	-0.278692
57260	0	0	0	0.334	0.357657	0.298305	0.329394	0.336716	0.34591	0.307455	0.314031	0.242	0.234906	0.229364	0.302677	0.250846	0.243592	0.237093	0.246492	-0.69	-0.699405	-0.624706	-0.686283	-0.696302	-0.617902	-0.662879	-0.698692
57278	0	0	0	0.306	0.279657	0.277305	0.289394	0.296716	0.32791	0.349455	0.380031	-0.778	-0.785094	-0.764636	-0.759323	-0.769154	-0.775408	-0.805907	-0.754508	-0.642	-0.648405	-0.596706	-0.663283	-0.641302	-0.580902	-0.630879	-0.724692
57277	0	0	0	-0.393	-0.407343	-0.425695	-0.389606	-0.381284	-0.38909	-0.413545	-0.415969	-0.642	-0.630094	-0.628636	-0.649323	-0.633154	-0.639408	-0.664907	-0.616508	-0.574	-0.577405	-0.519706	-0.573283	-0.577302	-0.506902	-0.611879	-0.567692
57276	0	0	0	0.46	0.487657	0.427305	0.465394	0.449716	0.42291	0.458455	0.403031	0.738	0.744906	0.751364	0.759677	0.746846	0.740592	0.744093	0.713492	0.332	0.333595	0.195294	0.324717	0.337698	0.316098	0.349121	0.228308
57275	0	0	0	0.663	0.667657	0.624305	0.650394	0.662716	0.67391	0.562455	0.591031	0.836	0.840906	0.849364	0.875677	0.844846	0.837592	0.828093	0.956492	-0.559	-0.562405	-0.567706	-0.573283	-0.565302	-0.521902	-0.597879	-0.562692
57267	0	0	0	-0.495	-0.500343	-0.551695	-0.485606	-0.495284	-0.47509	-0.535545	-0.546969	0.346	0.342906	0.359364	0.330677	0.340846	0.347592	0.362093	0.408492	-0.491	-0.475405	-0.493706	-0.472283	-0.499302	-0.473902	-0.514879	-0.481692
57268	0	0	0	-0.739	-0.711343	-0.770695	-0.732606	-0.733284	-0.70609	-0.743545	-0.726969	-0.157	-0.152094	-0.167636	-0.155323	-0.162154	-0.154408	-0.168907	-0.150508	-0.919	-0.933405	-0.848706	-0.912283	-0.925302	-0.872902	-0.918879	-0.845692
57269	0	0	0	-0.934	-0.904343	-0.977695	-0.925606	-0.928284	-0.92809	-0.935545	-0.891969	0.557	0.558906	0.545364	0.541677	0.551846	0.559592	0.582093	0.583492	-0.509	-0.518405	-0.584706	-0.507283	-0.513302	-0.485902	-0.504879	-0.530692
57280	0	0	0	-0.227	-0.231343	-0.260695	-0.222606	-0.218284	-0.20409	-0.218545	-0.249969	0.608	0.607906	0.621364	0.625677	0.602846	0.611592	0.635093	0.650492	-0.244	-0.238405	-0.268706	-0.229283	-0.247302	-0.320902	-0.225879	-0.289692
57270	0	0	0	0.384	0.417657	0.332305	0.397394	0.375716	0.33691	0.374455	0.348031	0.613	0.614906	0.601364	0.602677	0.607846	0.615592	0.654093	0.665492	0.1	0.111595	-0.0307064	0.0937166	0.102698	0.0520976	0.104121	0.00830815
57281	0	0	0	-0.17	-0.153343	-0.203695	-0.170606	-0.164284	-0.13409	-0.184545	-0.195969	0.611	0.603906	0.624364	0.670677	0.619846	0.612592	0.608093	0.632492	-0.864	-0.876405	-0.850706	-0.856283	-0.870302	-0.834902	-0.850879	-0.861692
57271	0	0	0	-1.319	-1.29934	-1.35969	-1.31661	-1.31328	-1.28309	-1.28054	-1.24697	-0.24	-0.239094	-0.250636	-0.222323	-0.231154	-0.237408	-0.250907	-0.246508	-1.229	-1.26041	-1.10971	-1.21628	-1.2353	-1.1289	-1.24788	-1.20569
57272	0	0	0	0.433	0.467657	0.396305	0.436394	0.440716	0.39491	0.418455	0.400031	0.716	0.722906	0.704364	0.724677	0.710846	0.719592	0.711093	0.758492	-0.06	-0.047405	-0.257706	-0.0532834	-0.0583022	-0.158902	-0.0218793	-0.127692
57273	0	0	0	-0.773	-0.736343	-0.803695	-0.766606	-0.774284	-0.74009	-0.741545	-0.726969	-0.063	-0.0580944	-0.049636	-0.0793232	-0.0681536	-0.0604079	-0.0899073	-0.0725076	-0.698	-0.696405	-0.645706	-0.671283	-0.704302	-0.625902	-0.719879	-0.648692
57302	0	0	0	-0.239	-0.262343	-0.266695	-0.235606	-0.249284	-0.23409	-0.255545	-0.170969	-1.169	-1.16509	-1.15564	-1.15632	-1.16015	-1.16541	-1.17591	-1.20551	-0.55	-0.552405	-0.508706	-0.551283	-0.553302	-0.490902	-0.560879	-0.564692
57292	0	0	0	-0.443	-0.418343	-0.460695	-0.437606	-0.436284	-0.41109	-0.462545	-0.412969	-0.313	-0.305094	-0.324636	-0.322323	-0.317154	-0.308408	-0.312907	-0.335508	-0.926	-0.932405	-0.857706	-0.910283	-0.932302	-0.881902	-0.908879	-0.825692
57293	0	0	0	-0.257	-0.276343	-0.301695	-0.244606	-0.258284	-0.26909	-0.307545	-0.252969	-0.718	-0.720094	-0.704636	-0.713323	-0.709154	-0.714408	-0.710907	-0.751508	-0.714	-0.714405	-0.782706	-0.715283	-0.716302	-0.733902	-0.692879	-0.628692
57294	0	0	0	-0.422	-0.434343	-0.454695	-0.437606	-0.414284	-0.36909	-0.454545	-0.460969	-1.109	-1.11609	-1.11964	-1.10932	-1.10015	-1.10641	-1.09191	-1.06551	-0.93	-0.923405	-0.835706	-0.928283	-0.938302	-0.888902	-0.931879	-0.833692
57295	0	0	0	-0.565	-0.559343	-0.597695	-0.557606	-0.555284	-0.53909	-0.606545	-0.622969	0.07	0.0719056	0.083364	0.0746768	0.0648464	0.0725921	0.0760927	0.0784924	-0.614	-0.606405	-0.595706	-0.613283	-0.612302	-0.585902	-0.612879	-0.594692
57349	0	0	0	-0.092	-0.0683425	-0.138695	-0.115606	-0.0972843	-0.0830904	-0.148545	-0.058969	0.444	0.445906	0.432364	0.445677	0.452846	0.445592	0.402093	0.483492	-0.314	-0.315405	-0.272706	-0.327283	-0.320302	-0.312902	-0.393879	-0.370692
57297	0	0	0	-0.129	-0.101343	-0.171695	-0.120606	-0.120284	-0.10609	-0.174545	-0.194969	-0.176	-0.176094	-0.162636	-0.173323	-0.181154	-0.172408	-0.191907	-0.0485076	-0.575	-0.573405	-0.539706	-0.562283	-0.583302	-0.548902	-0.546879	-0.519692
57298	0	0	0	0.12	0.106657	0.0843051	0.124394	0.117716	0.12891	0.125455	0.075031	-0.283	-0.295094	-0.293636	-0.295323	-0.288154	-0.280408	-0.259907	-0.286508	-1.028	-1.01741	-1.01971	-1.03028	-1.0293	-0.994902	-0.966879	-0.968692
57308	0	0	0	-0.497	-0.505343	-0.516695	-0.490606	-0.489284	-0.48709	-0.488545	-0.450969	-0.79	-0.787094	-0.801636	-0.807323	-0.781154	-0.787408	-0.806907	-0.788508	-1.179	-1.17741	-1.15071	-1.18528	-1.1853	-1.1509	-1.10788	-1.13369
57299	0	0	0	-0.19	-0.172343	-0.224695	-0.183606	-0.182284	-0.18709	-0.223545	-0.251969	-0.608	-0.609094	-0.594636	-0.592323	-0.599154	-0.605408	-0.621907	-0.674508	-0.718	-0.726405	-0.617706	-0.711283	-0.725302	-0.675902	-0.710879	-0.690692
57300	0	0	0	-0.905	-0.907343	-0.941695	-0.904606	-0.910284	-0.95909	-0.881545	-0.899969	-0.507	-0.503094	-0.518636	-0.470323	-0.498154	-0.521408	-0.504907	-0.479508	-0.932	-0.936405	-0.878706	-0.920283	-0.941302	-0.919902	-0.906879	-0.928692
57303	0	0	0	0.425	0.443657	0.390305	0.431394	0.426716	0.47191	0.421455	0.380031	1.196	1.20091	1.20936	1.19768	1.20485	1.19959	1.18109	1.30849	-0.117	-0.116405	-0.216706	-0.118283	-0.113302	-0.179902	-0.131879	-0.167692
57309	0	0	0	-0.185	-0.149343	-0.230695	-0.187606	-0.186284	-0.19809	-0.204545	-0.206969	-0.454	-0.455094	-0.440636	-0.437323	-0.445154	-0.449408	-0.472907	-0.510508	-1.018	-1.02841	-0.985706	-1.00828	-1.0263	-1.0269	-0.997879	-0.941692
57317	0	0	0	-0.644	-0.617343	-0.688695	-0.639606	-0.646284	-0.63609	-0.647545	-0.649969	-0.458	-0.450094	-0.468636	-0.494323	-0.463154	-0.454408	-0.463907	-0.537508	-0.876	-0.884405	-0.880706	-0.865283	-0.876302	-0.834902	-0.889879	-0.792692
57304	0	0	0	0.488	0.474657	0.447305	0.496394	0.487716	0.46991	0.502455	0.469031	-0.225	-0.221094	-0.236636	-0.240323	-0.229154	-0.220408	-0.234907	-0.210508	-0.52	-0.510405	-0.649706	-0.515283	-0.521302	-0.587902	-0.504879	-0.518692
57514	0	0	0	-0.568	-0.546343	-0.613695	-0.573606	-0.562284	-0.56209	-0.621545	-0.583969	-0.429	-0.431094	-0.415636	-0.424323	-0.420154	-0.426408	-0.456907	-0.420508	-0.773	-0.783405	-0.685706	-0.766283	-0.778302	-0.772902	-0.805879	-0.794692
57306	0	0	0	-0.121	-0.0983425	-0.155695	-0.127606	-0.112284	-0.11309	-0.0965447	-0.113969	-0.73	-0.718094	-0.740636	-0.707323	-0.721154	-0.726408	-0.772907	-0.670508	-0.327	-0.327405	-0.561706	-0.337283	-0.324302	-0.369902	-0.275879	-0.324692
57305	0	0	0	0.007	-0.000342525	-0.0286949	0.0103937	0.0137157	0.00390958	-0.0185447	-0.000969024	-0.264	-0.256094	-0.274636	-0.281323	-0.268154	-0.260408	-0.279907	-0.301508	-0.361	-0.354405	-0.409706	-0.346283	-0.366302	-0.363902	-0.347879	-0.385692
57342	0	0	0	-0.802	-0.828343	-0.829695	-0.791606	-0.801284	-0.77709	-0.807545	-0.818969	-0.573	-0.570094	-0.584636	-0.591323	-0.578154	-0.570408	-0.548907	-0.570508	-1.082	-1.07941	-1.04171	-1.09228	-1.0833	-1.0099	-1.13888	-1.12969
57318	0	0	0	0.805	0.820657	0.758305	0.802394	0.802716	0.75591	0.746455	0.733031	0.248	0.248906	0.261364	0.272677	0.256846	0.249592	0.213093	0.278492	0.185	0.179595	0.119294	0.186717	0.187698	0.152098	0.207121	0.110308
57315	0	0	0	-0.232	-0.237343	-0.267695	-0.224606	-0.234284	-0.23809	-0.262545	-0.274969	0.391	0.399906	0.378364	0.407677	0.385846	0.394592	0.385093	0.421492	-0.543	-0.536405	-0.519706	-0.532283	-0.547302	-0.644902	-0.548879	-0.584692
57320	0	0	0	0.356	0.338657	0.320305	0.354394	0.352716	0.33891	0.301455	0.302031	0.232	0.228906	0.220364	0.221677	0.226846	0.235592	0.254093	0.296492	-0.52	-0.506405	-0.552706	-0.516283	-0.522302	-0.588902	-0.467879	-0.494692
57323	0	0	0	-0.047	-0.0153425	-0.104695	-0.0346063	-0.0472843	-0.10209	-0.0565447	-0.054969	-0.327	-0.330094	-0.339636	-0.335323	-0.318154	-0.325408	-0.349907	-0.228508	-0.439	-0.444405	-0.560706	-0.448283	-0.439302	-0.590902	-0.478879	-0.484692
57321	0	0	0	-0.022	0.00765748	-0.0566949	-0.0206063	-0.0222843	0.000909579	-0.0275447	-0.064969	-0.166	-0.166094	-0.177636	-0.162323	-0.171154	-0.163408	-0.177907	-0.109508	-0.533	-0.536405	-0.459706	-0.519283	-0.540302	-0.453902	-0.592879	-0.548692
57324	0	0	0	0.328	0.315657	0.292305	0.336394	0.324716	0.32291	0.280455	0.307031	0.82	0.822906	0.808364	0.809677	0.815846	0.823592	0.835093	0.932492	-0.151	-0.139405	-0.180706	-0.138283	-0.153302	-0.235902	-0.133879	-0.212692
57325	0	0	0	-0.305	-0.317343	-0.350695	-0.298606	-0.303284	-0.27909	-0.348545	-0.359969	0.88	0.879906	0.868364	0.890677	0.875846	0.882592	0.901093	0.981492	-0.54	-0.536405	-0.482706	-0.523283	-0.547302	-0.507902	-0.550879	-0.588692
57379	0	0	0	-0.118	-0.141343	-0.136695	-0.138606	-0.116284	-0.0790904	-0.144545	-0.088969	-1.003	-1.00509	-0.989636	-0.984323	-0.994154	-1.00041	-1.06591	-1.06451	-0.327	-0.321405	-0.291706	-0.339283	-0.325302	-0.279902	-0.341879	-0.365692
57368	0	0	0	-0.061	-0.0213425	-0.116695	-0.0576063	-0.0522843	-0.0680904	-0.0685447	-0.012969	-0.217	-0.212094	-0.228636	-0.208323	-0.222154	-0.213408	-0.224907	-0.243508	-0.294	-0.285405	-0.481706	-0.299283	-0.291302	-0.322902	-0.295879	-0.307692
57326	0	0	0	-0.142	-0.113343	-0.180695	-0.138606	-0.142284	-0.12509	-0.179545	-0.112969	0.201	0.199906	0.189364	0.240677	0.209846	0.203592	0.200093	0.229492	-0.482	-0.490405	-0.456706	-0.487283	-0.487302	-0.444902	-0.451879	-0.511692
57322	0	0	0	-0.143	-0.112343	-0.176695	-0.133606	-0.144284	-0.12209	-0.181545	-0.126969	0.735	0.735906	0.722364	0.761677	0.729846	0.737592	0.747093	0.766492	-0.91	-0.898405	-0.833706	-0.895283	-0.921302	-0.879902	-0.882879	-0.869692
57339	0	0	0	-0.223	-0.240343	-0.246695	-0.214606	-0.228284	-0.21209	-0.200545	-0.235969	-0.028	-0.0330944	-0.014636	-0.0553232	-0.0331536	-0.0254079	-0.0199073	-0.0295076	-0.964	-0.953405	-0.886706	-0.961283	-0.972302	-0.910902	-1.01888	-0.914692
57329	0	0	0	0.157	0.145657	0.109305	0.159394	0.155716	0.17291	0.164455	0.121031	0.517	0.521906	0.505364	0.505677	0.511846	0.520592	0.501093	0.523492	-0.614	-0.609405	-0.636706	-0.605283	-0.617302	-0.641902	-0.550879	-0.608692
57330	0	0	0	-0.324	-0.288343	-0.366695	-0.312606	-0.325284	-0.32709	-0.331545	-0.269969	-0.348	-0.346094	-0.358636	-0.350323	-0.353154	-0.344408	-0.301907	-0.304508	-0.641	-0.632405	-0.605706	-0.629283	-0.645302	-0.628902	-0.661879	-0.586692
57375	0	0	0	-0.25	-0.273343	-0.298695	-0.272606	-0.263284	-0.22409	-0.206545	-0.214969	-0.086	-0.0900944	-0.072636	-0.0693232	-0.0771536	-0.0844079	-0.151907	-0.208508	-0.267	-0.265405	-0.307706	-0.276283	-0.266302	-0.236902	-0.230879	-0.338692
57355	0	0	0	-0.23	-0.204343	-0.263695	-0.230606	-0.231284	-0.26509	-0.254545	-0.175969	-0.43	-0.428094	-0.440636	-0.426323	-0.435154	-0.426408	-0.404907	-0.366508	-0.41	-0.412405	-0.504706	-0.405283	-0.408302	-0.435902	-0.404879	-0.414692
57350	0	0	0	-0.3	-0.273343	-0.342695	-0.303606	-0.300284	-0.28909	-0.281545	-0.330969	-0.926	-0.927094	-0.937636	-0.908323	-0.917154	-0.923408	-0.959907	-1.01951	-0.973	-0.987405	-0.878706	-0.969283	-0.982302	-0.918902	-1.02788	-0.988692
57351	0	0	1	-0.501	-0.514343	-0.541695	-0.509606	-0.502284	-0.54809	-0.507545	-0.390969	-0.275	-0.269094	-0.286636	-0.286323	-0.266154	-0.271408	-0.301907	-0.197508	-0.474	-0.475405	-0.494706	-0.473283	-0.473302	-0.576902	-0.418879	-0.426692
57345	0	0	0	-1.25	-1.21734	-1.28869	-1.24261	-1.24328	-1.22609	-1.22354	-1.20697	-1.241	-1.23809	-1.25164	-1.26232	-1.24615	-1.23741	-1.21491	-1.18251	-0.911	-0.922405	-0.745706	-0.908283	-0.917302	-0.867902	-0.932879	-0.850692
57337	0	0	0	-0.501	-0.518343	-0.545695	-0.490606	-0.512284	-0.48509	-0.516545	-0.522969	-0.213	-0.203094	-0.224636	-0.219323	-0.218154	-0.208408	-0.197907	-0.148508	-1.428	-1.42241	-1.45171	-1.42228	-1.4333	-1.3759	-1.33888	-1.29769
57347	0	0	0	-0.185	-0.212343	-0.222695	-0.192606	-0.195284	-0.17509	-0.246545	-0.246969	-0.016	-0.0230944	-0.00263599	-0.0333232	-0.00715363	-0.0144079	-0.0219073	-0.116508	-0.695	-0.687405	-0.685706	-0.709283	-0.697302	-0.640902	-0.705879	-0.751692
57336	0	0	0	-0.299	-0.271343	-0.341695	-0.294606	-0.297284	-0.30209	-0.304545	-0.301969	-0.297	-0.285094	-0.308636	-0.316323	-0.302154	-0.293408	-0.282907	-0.148508	-0.926	-0.938405	-0.968706	-0.913283	-0.932302	-0.926902	-0.832879	-0.851692
57335	0	0	0	0.235	0.267657	0.200305	0.228394	0.234716	0.16791	0.191455	0.227031	0.264	0.270906	0.251364	0.275677	0.258846	0.267592	0.270093	0.155492	-0.515	-0.514405	-0.662706	-0.513283	-0.511302	-0.563902	-0.518879	-0.448692
57369	0	0	0	-0.552	-0.520343	-0.584695	-0.542606	-0.545284	-0.51909	-0.527545	-0.528969	-1.36	-1.36509	-1.37064	-1.36232	-1.36615	-1.35641	-1.33291	-1.31851	-0.386	-0.386405	-0.299706	-0.371283	-0.387302	-0.327902	-0.402879	-0.379692
57380	0	0	0	-0.33	-0.338343	-0.357695	-0.320606	-0.331284	-0.31609	-0.315545	-0.338969	-0.522	-0.521094	-0.533636	-0.523323	-0.513154	-0.519408	-0.503907	-0.589508	-1.255	-1.24641	-1.20171	-1.24328	-1.2633	-1.2389	-1.18788	-1.12469
57371	0	0	0	1.128	1.14766	1.07931	1.11639	1.12072	1.10691	1.11046	1.14103	-0.343	-0.338094	-0.329636	-0.308323	-0.334154	-0.340408	-0.327907	-0.518508	0.144	0.143595	0.0632936	0.130717	0.147698	0.0960976	0.125121	0.0223081
57381	0	0	0	0.484	0.453657	0.451305	0.453394	0.484716	0.47991	0.487455	0.498031	-0.27	-0.264094	-0.256636	-0.270323	-0.261154	-0.267408	-0.306907	-0.266508	-0.481	-0.483405	-0.493706	-0.507283	-0.482302	-0.436902	-0.462879	-0.530692
57382	0	0	0	-1.011	-1.03434	-1.04069	-1.01761	-1.01628	-0.98709	-0.990545	-0.969969	-0.945	-0.943094	-0.931636	-0.909323	-0.936154	-0.942408	-0.985907	-1.02651	-0.688	-0.691405	-0.666706	-0.700283	-0.678302	-0.621902	-0.729879	-0.707692
57383	0	0	0	-0.877	-0.881343	-0.928695	-0.876606	-0.884284	-0.86309	-0.876545	-0.838969	-0.584	-0.589094	-0.594636	-0.569323	-0.589154	-0.581408	-0.555907	-0.490508	-0.801	-0.790405	-0.653706	-0.799283	-0.810302	-0.712902	-0.813879	-0.703692
57384	0	0	0	-0.247	-0.217343	-0.275695	-0.250606	-0.241284	-0.19709	-0.195545	-0.203969	-0.724	-0.720094	-0.734636	-0.702323	-0.728154	-0.721408	-0.682907	-0.730508	-0.641	-0.650405	-0.601706	-0.645283	-0.644302	-0.659902	-0.647879	-0.609692
57372	0	0	0	-1.092	-1.06934	-1.11569	-1.08361	-1.10328	-1.07409	-1.06454	-1.05697	-0.714	-0.718094	-0.700636	-0.699323	-0.718154	-0.710408	-0.704907	-0.646508	-0.966	-0.984405	-0.817706	-0.961283	-0.973302	-0.867902	-1.01188	-0.956692
57358	0	0	0	-0.835	-0.841343	-0.877695	-0.827606	-0.829284	-0.80409	-0.838545	-0.859969	-0.636	-0.638094	-0.646636	-0.624323	-0.640154	-0.632408	-0.634907	-0.628508	-0.989	-0.992405	-0.911706	-0.983283	-1.0023	-0.889902	-0.998879	-0.904692
59689	0	0	0	-0.719	-0.703343	-0.753695	-0.741606	-0.722284	-0.73709	-0.688545	-0.635969	-0.853	-0.856094	-0.839636	-0.836323	-0.844154	-0.867408	-0.852907	-0.867508	-0.809	-0.830405	-0.780706	-0.824283	-0.809302	-0.771902	-0.837879	-0.849692
57357	0	0	0	0.079	0.0906575	0.0323051	0.0823937	0.0887157	0.0659096	0.124455	0.127031	-0.843	-0.848094	-0.853636	-0.833323	-0.834154	-0.839408	-0.861907	-0.773508	-0.36	-0.361405	-0.395706	-0.361283	-0.362302	-0.343902	-0.400879	-0.379692
57360	0	0	0	-0.748	-0.734343	-0.782695	-0.762606	-0.749284	-0.70709	-0.764545	-0.782969	-0.509	-0.514094	-0.495636	-0.488323	-0.500154	-0.524408	-0.541907	-0.692508	-1.095	-1.11541	-1.07271	-1.09728	-1.0993	-1.0049	-1.06088	-1.05469
57362	0	0	0	-0.15	-0.125343	-0.174695	-0.143606	-0.146284	-0.12809	-0.154545	-0.134969	-0.394	-0.393094	-0.404636	-0.363323	-0.399154	-0.391408	-0.381907	-0.370508	-0.271	-0.281405	-0.251706	-0.264283	-0.272302	-0.208902	-0.293879	-0.303692
57364	0	0	0	0.411	0.391657	0.375305	0.413394	0.414716	0.43091	0.345455	0.363031	-0.254	-0.261094	-0.240636	-0.223323	-0.245154	-0.251408	-0.274907	-0.227508	-0.554	-0.547405	-0.541706	-0.554283	-0.554302	-0.494902	-0.551879	-0.523692
57387	0	0	1	1.13	1.11466	1.08931	1.13039	1.12372	1.08291	1.07446	1.07503	-0.152	-0.145094	-0.163636	-0.153323	-0.143154	-0.150408	-0.194907	-0.0675076	0.097	0.091595	0.0462936	0.0907166	0.0986978	0.0540976	0.0811207	0.0283081
57388	0	0	0	-0.713	-0.692343	-0.739695	-0.710606	-0.707284	-0.69309	-0.722545	-0.683969	0.074	0.0839056	0.062364	0.0736768	0.0828464	0.0765921	0.0570927	0.136492	-1.01	-1.01841	-0.957706	-1.00928	-1.0093	-1.0329	-0.981879	-0.970692
57389	0	0	0	0.332	0.358657	0.283305	0.335394	0.328716	0.27291	0.333455	0.309031	-0.142	-0.140094	-0.152636	-0.154323	-0.147154	-0.156408	-0.0899073	-0.232508	0.179	0.187595	0.0372936	0.183717	0.181698	0.103098	0.207121	0.0833081
57392	0	0	0	0.041	0.00265748	0.0153051	0.0213937	0.0257157	0.0409096	0.0204553	0.061031	-0.101	-0.0960944	-0.112636	-0.0673232	-0.0921536	-0.0984079	-0.183907	-0.0725076	-0.035	-0.031405	0.0322936	-0.0422834	-0.0423022	0.0250976	-0.0428793	-0.0626919
57390	0	0	0	1.053	1.03266	1.02731	1.05239	1.03972	1.03591	1.04146	0.998031	0.802	0.802906	0.815364	0.809677	0.797846	0.806592	0.796093	0.844492	0.023	0.019595	0.00329364	0.0187166	0.0256978	0.00909758	0.0261207	-0.0606919
57391	0	0	1	-0.321	-0.291343	-0.363695	-0.332606	-0.328284	-0.33609	-0.307545	-0.310969	-0.785	-0.778094	-0.796636	-0.758323	-0.776154	-0.782408	-0.829907	-0.779508	-0.412	-0.419405	-0.394706	-0.412283	-0.416302	-0.441902	-0.425879	-0.397692
57431	0	0	0	-0.271	-0.292343	-0.296695	-0.274606	-0.271284	-0.25609	-0.293545	-0.314969	0.276	0.272906	0.289364	0.286677	0.284846	0.277592	0.256093	0.289492	-0.842	-0.842405	-0.860706	-0.846283	-0.848302	-0.816902	-0.803879	-0.734692
57393	0	0	0	1.395	1.35966	1.34331	1.37339	1.37772	1.34691	1.35246	1.37603	0.592	0.594906	0.605364	0.611677	0.586846	0.595592	0.566093	0.620492	0.917	0.909595	0.770294	0.894717	0.927698	0.870098	0.920121	0.740308
57402	0	0	0	-0.295	-0.301343	-0.316695	-0.289606	-0.302284	-0.28109	-0.275545	-0.229969	-0.815	-0.811094	-0.826636	-0.817323	-0.820154	-0.812408	-0.793907	-0.754508	-0.681	-0.678405	-0.665706	-0.672283	-0.684302	-0.679902	-0.681879	-0.688692
57386	0	0	0	0.087	0.0526575	0.0503051	0.0513937	0.0747157	0.13191	0.0714553	0.038031	-0.84	-0.842094	-0.826636	-0.820323	-0.831154	-0.837408	-0.869907	-1.01551	-0.016	-0.017405	-0.0267064	-0.0352834	-0.00530224	-0.00790242	-0.0118793	-0.112692
57385	0	0	0	-0.657	-0.618343	-0.679695	-0.650606	-0.657284	-0.71009	-0.629545	-0.648969	-0.291	-0.285094	-0.301636	-0.282323	-0.295154	-0.288408	-0.236907	-0.387508	-0.445	-0.445405	-0.548706	-0.450283	-0.443302	-0.581902	-0.401879	-0.438692
57398	0	0	0	-0.882	-0.886343	-0.923695	-0.878606	-0.874284	-0.85709	-0.839545	-0.871969	-0.609	-0.610094	-0.620636	-0.632323	-0.615154	-0.606408	-0.583907	-0.484508	-1.116	-1.10941	-1.01471	-1.10728	-1.1233	-1.1049	-1.10388	-1.03469
57404	0	0	0	-0.407	-0.410343	-0.439695	-0.412606	-0.411284	-0.34409	-0.421545	-0.421969	-0.255	-0.254094	-0.266636	-0.197323	-0.246154	-0.252408	-0.219907	-0.164508	-0.873	-0.869405	-0.708706	-0.856283	-0.877302	-0.857902	-0.868879	-0.800692
57399	0	0	0	-0.683	-0.693343	-0.727695	-0.670606	-0.674284	-0.66909	-0.672545	-0.650969	-0.418	-0.415094	-0.429636	-0.411323	-0.423154	-0.415408	-0.407907	-0.395508	-1.305	-1.28641	-1.15771	-1.27928	-1.3143	-1.2079	-1.23888	-1.15569
57406	0	0	0	0.734	0.706657	0.692305	0.691394	0.719716	0.76791	0.742455	0.721031	-0.65	-0.650094	-0.636636	-0.639323	-0.641154	-0.672408	-0.683907	-0.681508	-0.083	-0.080405	-0.0927064	-0.105283	-0.0773022	-0.0619024	-0.0578793	-0.141692
57394	0	0	0	-1.02	-0.979343	-1.07369	-1.01461	-1.02128	-1.00009	-1.02654	-0.993969	-0.621	-0.623094	-0.632636	-0.643323	-0.626154	-0.617408	-0.609907	-0.539508	-1.345	-1.36041	-1.29971	-1.33228	-1.3523	-1.3209	-1.28188	-1.24269
57405	0	0	0	0.068	0.0976575	0.0263051	0.0813937	0.0667157	0.0549096	0.0764553	0.115031	-0.23	-0.234094	-0.241636	-0.203323	-0.221154	-0.227408	-0.229907	-0.110508	-0.515	-0.520405	-0.530706	-0.520283	-0.520302	-0.569902	-0.513879	-0.520692
57407	0	0	0	0.428	0.406657	0.389305	0.424394	0.417716	0.41591	0.394455	0.435031	-0.444	-0.443094	-0.430636	-0.421323	-0.435154	-0.439408	-0.435907	-0.520508	-0.382	-0.383405	-0.387706	-0.385283	-0.382302	-0.361902	-0.385879	-0.381692
57403	0	0	0	0.524	0.508657	0.487305	0.533394	0.532716	0.50691	0.494455	0.527031	0.249	0.256906	0.237364	0.260677	0.243846	0.252592	0.263093	0.363492	-0.789	-0.783405	-0.804706	-0.774283	-0.795302	-0.796902	-0.763879	-0.780692
57400	0	0	0	-0.346	-0.364343	-0.393695	-0.342606	-0.348284	-0.32909	-0.362545	-0.316969	-0.685	-0.679094	-0.696636	-0.696323	-0.690154	-0.681408	-0.632907	-0.730508	-0.451	-0.447405	-0.578706	-0.445283	-0.451302	-0.501902	-0.457879	-0.466692
57412	0	0	0	0.528	0.508657	0.463305	0.519394	0.536716	0.51091	0.522455	0.474031	0.159	0.166906	0.148364	0.123677	0.153846	0.162592	0.163093	0.214492	0.12	0.121595	0.0592936	0.119717	0.117698	0.0890976	0.0901207	0.00230815
57408	0	0	0	-0.177	-0.145343	-0.221695	-0.170606	-0.168284	-0.18109	-0.186545	-0.152969	0.693	0.697906	0.680364	0.661677	0.687846	0.695592	0.708093	0.790492	-0.624	-0.621405	-0.567706	-0.613283	-0.629302	-0.585902	-0.551879	-0.626692
57409	0	0	1	-0.378	-0.353343	-0.407695	-0.387606	-0.386284	-0.34409	-0.410545	-0.325969	-0.404	-0.400094	-0.390636	-0.374323	-0.395154	-0.401408	-0.421907	-0.381508	-0.891	-0.903405	-0.825706	-0.885283	-0.896302	-0.872902	-0.886879	-0.923692
57411	0	0	0	-0.47	-0.455343	-0.500695	-0.476606	-0.470284	-0.45909	-0.460545	-0.451969	-0.167	-0.164094	-0.153636	-0.174323	-0.158154	-0.164408	-0.219907	-0.161508	-0.64	-0.646405	-0.543706	-0.628283	-0.646302	-0.597902	-0.699879	-0.678692
57410	0	0	0	-0.79	-0.763343	-0.829695	-0.788606	-0.790284	-0.76609	-0.785545	-0.705969	-0.402	-0.399094	-0.413636	-0.382323	-0.407154	-0.399408	-0.393907	-0.317508	-0.953	-0.957405	-0.815706	-0.940283	-0.962302	-0.868902	-0.928879	-0.850692
57425	0	0	0	0.029	0.0136575	-0.0276949	0.0383937	0.0277157	0.0409096	0.0324553	0.034031	-0.018	-0.00609436	-0.029636	-0.0363232	-0.0231536	-0.0154079	-0.0229073	0.105492	-0.754	-0.742405	-0.659706	-0.732283	-0.760302	-0.765902	-0.687879	-0.720692
57426	0	0	0	0.069	0.103657	0.0343051	0.0733937	0.0677157	0.0829096	0.0104553	0.096031	0.211	0.217906	0.224364	0.191677	0.205846	0.214592	0.269093	0.311492	-1.031	-1.03341	-0.938706	-1.01728	-1.0403	-0.958902	-1.02988	-0.929692
57433	0	0	0	0.755	0.738657	0.713305	0.750394	0.755716	0.74491	0.725455	0.687031	0.223	0.223906	0.236364	0.236677	0.217846	0.224592	0.232093	0.259492	0	0.00559499	0.0302936	-0.0102834	-0.000302238	0.0230976	-0.0378793	-0.113692
57434	0	0	0	0.036	0.0226575	-0.0116949	0.0413937	0.0347157	-0.00809042	0.0304553	0.040031	-0.876	-0.864094	-0.886636	-0.889323	-0.881154	-0.871408	-0.880907	-0.900508	0.081	0.090595	-0.00570636	0.0877166	0.0836978	0.0350976	0.0881207	0.0213081
57435	0	0	0	-0.341	-0.348343	-0.386695	-0.333606	-0.333284	-0.34909	-0.351545	-0.338969	0.797	0.802906	0.785364	0.811677	0.792846	0.800592	0.832093	0.789492	-0.68	-0.677405	-0.703706	-0.677283	-0.678302	-0.758902	-0.658879	-0.598692
57416	0	0	1	-0.013	-0.0403425	-0.0516949	-0.0256063	-0.0252843	-0.0210904	-0.0355447	-0.045969	0.116	0.113906	0.129364	0.122677	0.124846	0.117592	0.0840927	0.140492	-1.041	-1.02741	-1.00871	-1.04828	-1.0463	-0.983902	-1.02288	-1.00969
57415	0	0	0	-0.034	-0.0453425	-0.0936949	-0.0276063	-0.0292843	-0.0830904	-0.0265447	-0.031969	-0.121	-0.120094	-0.107636	-0.0923232	-0.126154	-0.118408	-0.123907	-0.0325076	0.108	0.113595	0.0812936	0.0997166	0.112698	0.0750976	0.0651207	0.0183081
57424	0	0	0	-0.209	-0.192343	-0.241695	-0.201606	-0.215284	-0.20209	-0.256545	-0.209969	-0.235	-0.236094	-0.221636	-0.230323	-0.226154	-0.232408	-0.277907	-0.185508	-0.251	-0.262405	-0.189706	-0.261283	-0.253302	-0.189902	-0.209879	-0.308692
57428	0	0	0	-1.494	-1.47334	-1.51469	-1.48761	-1.49528	-1.46809	-1.44154	-1.40897	-1.121	-1.11509	-1.13164	-1.13732	-1.12515	-1.11741	-1.11691	-1.14951	-1.378	-1.39741	-1.16571	-1.37228	-1.3843	-1.2549	-1.42088	-1.28569
57457	0	0	0	-0.373	-0.343343	-0.415695	-0.364606	-0.375284	-0.38609	-0.387545	-0.319969	-0.541	-0.538094	-0.527636	-0.545323	-0.546154	-0.538408	-0.508907	-0.609508	-0.419	-0.423405	-0.545706	-0.429283	-0.415302	-0.499902	-0.405879	-0.422692
59688	0	0	0	-0.043	-0.0453425	-0.0696949	-0.0786063	-0.0562843	-0.0390904	-0.0495447	-0.020969	-0.525	-0.528094	-0.511636	-0.492323	-0.516154	-0.539408	-0.545907	-0.575508	-0.152	-0.154405	-0.148706	-0.166283	-0.141302	-0.115902	-0.166879	-0.196692
57432	0	0	0	-0.693	-0.666343	-0.730695	-0.688606	-0.694284	-0.72809	-0.659545	-0.653969	0.625	0.626906	0.638364	0.648677	0.633846	0.628592	0.656093	0.751492	-0.848	-0.853405	-0.912706	-0.848283	-0.850302	-0.970902	-0.766879	-0.755692
57481	0	0	0	0.503	0.535657	0.464305	0.511394	0.497716	0.45991	0.475455	0.502031	0.656	0.653906	0.669364	0.646677	0.651846	0.658592	0.675093	0.745492	-0.289	-0.289405	-0.430706	-0.291283	-0.285302	-0.344902	-0.287879	-0.279692
57482	0	0	0	1.095	1.09966	1.05431	1.07139	1.07872	1.09091	1.07446	1.08603	0.266	0.266906	0.279364	0.298677	0.274846	0.267592	0.227093	0.291492	0.007	0.000594987	0.0162936	-0.0202834	0.0136978	0.00409758	-0.00887932	-0.0796919
57490	0	0	0	-0.678	-0.701343	-0.709695	-0.690606	-0.672284	-0.66509	-0.722545	-0.683969	-1.305	-1.30709	-1.29164	-1.28632	-1.29615	-1.30241	-1.31891	-1.46051	-0.563	-0.571405	-0.572706	-0.578283	-0.554302	-0.520902	-0.567879	-0.577692
57484	0	0	0	0.161	0.188657	0.120305	0.163394	0.166716	0.12591	0.145455	0.131031	0.482	0.482906	0.470364	0.499677	0.476846	0.484592	0.511093	0.551492	-0.682	-0.678405	-0.692706	-0.674283	-0.683302	-0.680902	-0.688879	-0.592692
57483	0	0	0	0.039	0.0216575	0.0023051	0.0483937	0.0467157	0.0609096	0.0124553	-0.00996902	0.22	0.210906	0.208364	0.219677	0.214846	0.223592	0.239093	0.311492	-1.164	-1.16041	-1.05271	-1.15928	-1.1673	-1.1809	-1.15688	-1.08869
57487	0	0	0	0.087	0.102657	0.0563051	0.0773937	0.0867157	0.10691	0.0654553	0.145031	-0.092	-0.0980944	-0.078636	-0.0763232	-0.0831536	-0.0884079	-0.112907	-0.0695076	-0.599	-0.614405	-0.587706	-0.607283	-0.603302	-0.553902	-0.600879	-0.638692
57506	0	0	0	0.695	0.723657	0.634305	0.692394	0.707716	0.64791	0.629455	0.728031	-0.004	-0.00809436	0.00936401	0.0136768	0.00484637	-0.00140788	0.00109275	0.0374924	0.248	0.251595	0.110294	0.234717	0.249698	0.209098	0.199121	0.124308
57477	0	0	0	0.362	0.374657	0.332305	0.333394	0.354716	0.34991	0.337455	0.368031	-0.453	-0.457094	-0.439636	-0.419323	-0.444154	-0.450408	-0.456907	-0.613508	0.129	0.123595	0.149294	0.103717	0.130698	0.148098	0.0911207	0.00430815
59765	0	0	0	-0.307	-0.337343	-0.338695	-0.340606	-0.314284	-0.27809	-0.324545	-0.296969	-0.291	-0.299094	-0.277636	-0.274323	-0.282154	-0.289408	-0.299907	-0.459508	-0.195	-0.194405	-0.227706	-0.221283	-0.196302	-0.184902	-0.208879	-0.282692
57478	0	0	0	-0.428	-0.444343	-0.465695	-0.437606	-0.440284	-0.46309	-0.401545	-0.367969	-0.465	-0.461094	-0.451636	-0.442323	-0.456154	-0.462408	-0.475907	-0.505508	-0.176	-0.176405	-0.294706	-0.176283	-0.173302	-0.366902	-0.129879	-0.180692
57479	0	0	0	0.538	0.521657	0.501305	0.542394	0.535716	0.53691	0.535455	0.500031	-0.288	-0.274094	-0.300636	-0.261323	-0.293154	-0.285408	-0.282907	-0.258508	-0.42	-0.420405	-0.471706	-0.415283	-0.422302	-0.356902	-0.531879	-0.516692
57498	0	0	0	0.011	0.0246575	-0.0256949	0.00639373	0.00371567	0.0209096	0.0434553	-0.00996902	0.011	0.00990564	0.000364011	0.0386768	0.0198464	0.0135921	0.0260927	0.0554924	-0.445	-0.450405	-0.431706	-0.437283	-0.450302	-0.451902	-0.469879	-0.436692
57476	0	0	0	1.052	1.03666	1.00031	1.05339	1.05472	0.99291	1.05746	0.987031	0.066	0.0699056	0.079364	0.0486768	0.0608464	0.0505921	0.0580927	0.118492	-0.107	-0.104405	-0.127706	-0.116283	-0.106302	-0.108902	-0.108879	-0.185692
57475	0	0	0	-0.406	-0.379343	-0.423695	-0.399606	-0.398284	-0.36409	-0.411545	-0.396969	0.054	0.0599056	0.067364	0.0756768	0.0628464	0.0555921	0.0480927	0.0884924	-0.964	-0.994405	-0.827706	-0.960283	-0.975302	-0.978902	-0.919879	-0.881692
57474	0	0	0	0.489	0.477657	0.463305	0.480394	0.484716	0.51091	0.502455	0.502031	0.387	0.392906	0.400364	0.419677	0.382846	0.388592	0.396093	0.385492	-0.371	-0.369405	-0.335706	-0.369283	-0.376302	-0.319902	-0.422879	-0.488692
57473	0	0	0	0.351	0.342657	0.315305	0.361394	0.364716	0.36391	0.383455	0.343031	-0.395	-0.386094	-0.406636	-0.386323	-0.400154	-0.392408	-0.402907	-0.372508	-0.759	-0.759405	-0.663706	-0.763283	-0.764302	-0.720902	-0.764879	-0.803692
57507	0	0	0	-0.47	-0.446343	-0.527695	-0.487606	-0.480284	-0.49509	-0.504545	-0.432969	-0.449	-0.444094	-0.435636	-0.437323	-0.440154	-0.446408	-0.446907	-0.551508	-0.715	-0.733405	-0.763706	-0.724283	-0.719302	-0.718902	-0.743879	-0.779692
57512	0	0	0	0.044	0.0746575	0.0103051	0.0423937	0.0417157	-0.00209042	0.0254553	0.035031	0.09	0.0989056	0.077364	0.102677	0.0988464	0.0915921	0.103093	0.0654924	0.416	0.424595	0.243294	0.411717	0.424698	0.315098	0.461121	0.307308
57429	0	0	0	-0.772	-0.782343	-0.803695	-0.775606	-0.780284	-0.80809	-0.761545	-0.749969	-0.826	-0.825094	-0.837636	-0.822323	-0.831154	-0.822408	-0.775907	-0.882508	-0.606	-0.607405	-0.688706	-0.608283	-0.609302	-0.691902	-0.586879	-0.560692
57439	0	0	0	-0.586	-0.553343	-0.615695	-0.582606	-0.597284	-0.56009	-0.514545	-0.536969	0.233	0.234906	0.220364	0.218677	0.227846	0.236592	0.217093	0.234492	-0.882	-0.879405	-0.819706	-0.871283	-0.890302	-0.815902	-0.865879	-0.843692
57440	0	0	0	0.43	0.441657	0.381305	0.435394	0.424716	0.40791	0.380455	0.377031	-0.297	-0.292094	-0.308636	-0.297323	-0.302154	-0.294408	-0.293907	-0.197508	-0.619	-0.620405	-0.679706	-0.606283	-0.625302	-0.654902	-0.651879	-0.600692
57515	0	0	0	0.566	0.583657	0.530305	0.553394	0.553716	0.55191	0.534455	0.609031	0.154	0.154906	0.167364	0.171677	0.162846	0.155592	0.138093	0.152492	0.163	0.149595	0.224294	0.160717	0.157698	0.207098	0.0731207	0.0693081
57436	0	0	0	0.061	0.0576575	0.0153051	0.0733937	0.0687157	0.0429096	0.0524553	0.065031	-0.718	-0.715094	-0.728636	-0.711323	-0.723154	-0.713408	-0.664907	-0.734508	-0.792	-0.788405	-0.750706	-0.792283	-0.795302	-0.770902	-0.769879	-0.756692
57455	0	0	0	-0.034	-0.0433425	-0.0536949	-0.0256063	-0.0272843	-0.00909042	-0.0755447	-0.074969	0.053	0.0459056	0.066364	0.0636768	0.0478464	0.0545921	0.0740927	0.0584924	-1.029	-1.03041	-1.01771	-1.02028	-1.0353	-1.1149	-0.991879	-1.00569
59746	0	0	0	-0.202	-0.194343	-0.239695	-0.237606	-0.213284	-0.20509	-0.213545	-0.181969	-0.713	-0.716094	-0.699636	-0.700323	-0.704154	-0.711408	-0.760907	-0.788508	-0.508	-0.514405	-0.485706	-0.528283	-0.511302	-0.452902	-0.476879	-0.503692
57499	0	0	0	0.38	0.364657	0.340305	0.373394	0.363716	0.40891	0.417455	0.382031	-1.222	-1.21309	-1.20864	-1.21132	-1.22615	-1.21841	-1.19291	-1.38151	-0.729	-0.730405	-0.640706	-0.747283	-0.724302	-0.679902	-0.737879	-0.759692
57521	0	0	0	0.437	0.447657	0.385305	0.430394	0.439716	0.43091	0.347455	0.392031	-0.462	-0.461094	-0.448636	-0.426323	-0.453154	-0.459408	-0.440907	-0.614508	-0.663	-0.670405	-0.712706	-0.656283	-0.668302	-0.656902	-0.665879	-0.684692
57459	0	0	0	0.074	0.0956575	0.0253051	0.0813937	0.0797157	0.0199096	0.0584553	0.00503098	-1.25	-1.24209	-1.23664	-1.24532	-1.24115	-1.24641	-1.22891	-1.39151	-0.515	-0.515405	-0.677706	-0.524283	-0.506302	-0.566902	-0.530879	-0.467692
57463	0	0	0	0.095	0.0736575	0.0793051	0.104394	0.0937157	0.10291	0.103455	0.072031	-0.906	-0.909094	-0.892636	-0.889323	-0.911154	-0.903408	-0.856907	-1.07551	-0.635	-0.633405	-0.677706	-0.651283	-0.630302	-0.674902	-0.640879	-0.671692
57461	0	0	0	0.106	0.120657	0.0613051	0.114394	0.105716	0.0909096	0.0834553	0.097031	-0.931	-0.927094	-0.917636	-0.939323	-0.935154	-0.926408	-0.887907	-1.13951	-0.665	-0.668405	-0.806706	-0.676283	-0.663302	-0.675902	-0.666879	-0.556692
57465	0	0	0	0.602	0.625657	0.562305	0.607394	0.596716	0.60491	0.572455	0.556031	0.407	0.416906	0.420364	0.445677	0.402846	0.410592	0.393093	0.455492	-0.028	-0.036405	-0.0277064	-0.0122834	-0.0323022	-0.0429024	-0.0938793	-0.0786919
57480	0	0	0	-0.743	-0.711343	-0.792695	-0.739606	-0.749284	-0.76509	-0.713545	-0.714969	0.356	0.359906	0.369364	0.377677	0.364846	0.360592	0.384093	0.302492	-0.539	-0.542405	-0.589706	-0.544283	-0.537302	-0.640902	-0.527879	-0.435692
57452	0	0	0	-0.325	-0.295343	-0.343695	-0.328606	-0.326284	-0.30009	-0.310545	-0.273969	-0.987	-0.981094	-0.973636	-0.974323	-0.992154	-0.983408	-0.968907	-0.955508	-0.723	-0.745405	-0.590706	-0.704283	-0.735302	-0.652902	-0.756879	-0.696692
57453	0	0	0	0.249	0.277657	0.214305	0.247394	0.238716	0.25891	0.211455	0.261031	-0.439	-0.435094	-0.425636	-0.409323	-0.430154	-0.435408	-0.449907	-0.428508	-0.521	-0.536405	-0.416706	-0.515283	-0.528302	-0.572902	-0.548879	-0.523692
57469	0	0	0	-0.205	-0.181343	-0.252695	-0.213606	-0.216284	-0.21609	-0.252545	-0.186969	-0.306	-0.299094	-0.292636	-0.293323	-0.297154	-0.302408	-0.315907	-0.263508	-0.594	-0.602405	-0.523706	-0.588283	-0.604302	-0.593902	-0.629879	-0.558692
57454	0	0	0	-0.222	-0.246343	-0.255695	-0.240606	-0.227284	-0.23709	-0.257545	-0.281969	-0.803	-0.795094	-0.789636	-0.797323	-0.794154	-0.807408	-0.802907	-0.921508	-1.051	-1.06041	-1.00371	-1.04428	-1.0493	-1.0329	-1.09788	-1.07469
57464	0	0	0	-0.081	-0.0663425	-0.110695	-0.0816063	-0.0852843	-0.0870904	-0.0915447	-0.047969	-0.553	-0.544094	-0.539636	-0.559323	-0.544154	-0.549408	-0.537907	-0.709508	-0.637	-0.655405	-0.582706	-0.648283	-0.638302	-0.670902	-0.682879	-0.667692
57470	0	0	0	-0.145	-0.118343	-0.164695	-0.142606	-0.146284	-0.11809	-0.183545	-0.130969	-0.074	-0.0790944	-0.085636	-0.0233232	-0.0791536	-0.0714079	-0.0679073	-0.0475076	-1.014	-1.02441	-0.871706	-0.995283	-1.0203	-0.961902	-1.00288	-0.911692
57520	0	0	0	-0.188	-0.203343	-0.235695	-0.177606	-0.190284	-0.18609	-0.183545	-0.181969	-0.272	-0.269094	-0.282636	-0.284323	-0.276154	-0.286408	-0.225907	-0.405508	-1.123	-1.11841	-1.01871	-1.10828	-1.1263	-1.0649	-1.12188	-1.09269
57471	0	0	0	0.147	0.167657	0.125305	0.150394	0.145716	0.16691	0.122455	0.105031	0.363	0.370906	0.351364	0.378677	0.358846	0.366592	0.374093	0.455492	-0.536	-0.535405	-0.472706	-0.525283	-0.541302	-0.508902	-0.542879	-0.519692
57513	0	0	0	-0.537	-0.507343	-0.569695	-0.539606	-0.544284	-0.52409	-0.539545	-0.517969	-0.452	-0.447094	-0.463636	-0.445323	-0.457154	-0.449408	-0.410907	-0.453508	-1.175	-1.19741	-1.06171	-1.17828	-1.1803	-1.1049	-1.16688	-1.13069
57522	0	0	0	0.871	0.885657	0.826305	0.870394	0.866716	0.85791	0.848455	0.845031	-0.515	-0.516094	-0.501636	-0.502323	-0.506154	-0.512408	-0.504907	-0.627508	-0.752	-0.748405	-0.688706	-0.741283	-0.754302	-0.682902	-0.797879	-0.773692
57500	0	0	0	-0.429	-0.396343	-0.462695	-0.424606	-0.430284	-0.40209	-0.483545	-0.483969	-1.376	-1.36809	-1.38664	-1.35132	-1.36715	-1.37241	-1.38391	-1.43251	-0.757	-0.771405	-0.615706	-0.739283	-0.762302	-0.685902	-0.798879	-0.685692
57501	0	0	0	0.34	0.359657	0.296305	0.333394	0.338716	0.33691	0.332455	0.302031	-0.675	-0.667094	-0.661636	-0.659323	-0.666154	-0.672408	-0.645907	-0.785508	-0.491	-0.502405	-0.476706	-0.505283	-0.491302	-0.466902	-0.490879	-0.548692
57509	0	0	0	-0.11	-0.134343	-0.124695	-0.120606	-0.119284	-0.12009	-0.142545	-0.211969	-1.099	-1.09909	-1.08564	-1.07232	-1.09015	-1.09641	-1.14491	-1.15951	-0.334	-0.338405	-0.244706	-0.345283	-0.331302	-0.275902	-0.343879	-0.339692
57508	0	0	0	0.673	0.683657	0.624305	0.675394	0.684716	0.64991	0.645455	0.652031	-0.189	-0.192094	-0.199636	-0.166323	-0.180154	-0.186408	-0.168907	-0.256508	-0.132	-0.132405	-0.193706	-0.133283	-0.130302	-0.120902	-0.162879	-0.184692
57511	0	0	0	0.87	0.834657	0.832305	0.834394	0.856716	0.88891	0.846455	0.857031	-0.253	-0.247094	-0.239636	-0.214323	-0.244154	-0.250408	-0.268907	-0.455508	0.144	0.145595	0.0952936	0.125717	0.154698	0.148098	0.137121	0.0693081
57510	0	0	0	-0.556	-0.584343	-0.580695	-0.568606	-0.561284	-0.50709	-0.559545	-0.524969	-1.663	-1.66309	-1.64964	-1.65132	-1.65415	-1.66741	-1.69191	-1.84651	-0.444	-0.446405	-0.418706	-0.458283	-0.437302	-0.384902	-0.404879	-0.474692
57517	0	0	0	-0.285	-0.255343	-0.330695	-0.280606	-0.286284	-0.26109	-0.311545	-0.243969	-0.417	-0.410094	-0.403636	-0.430323	-0.422154	-0.413408	-0.365907	-0.387508	-0.842	-0.849405	-0.667706	-0.822283	-0.851302	-0.778902	-0.853879	-0.840692
57518	0	0	0	0.076	0.0526575	0.0613051	0.0823937	0.0747157	0.0859096	0.0744553	0.066031	0.262	0.256906	0.251364	0.273677	0.257846	0.264592	0.295093	0.375492	-0.964	-0.963405	-0.869706	-0.952283	-0.976302	-0.910902	-0.940879	-0.875692
57516	0	0	0	0.645	0.625657	0.595305	0.647394	0.643716	0.58991	0.623455	0.571031	-0.101	-0.0960944	-0.112636	-0.0983232	-0.106154	-0.0974079	-0.0559073	-0.0855076	0.355	0.362595	0.218294	0.359717	0.358698	0.277098	0.339121	NA
57531	0	0	0	0.307	0.334657	0.248305	0.310394	0.310716	0.25491	0.294455	0.363031	0.32	0.319906	0.309364	0.343677	0.314846	0.322592	0.325093	0.308492	0.434	0.444595	0.234294	0.431717	0.439698	0.372098	0.443121	0.309308
57534	0	0	0	-0.186	-0.191343	-0.222695	-0.175606	-0.185284	-0.22709	-0.188545	-0.128969	0.84	0.838906	0.853364	0.863677	0.848846	0.841592	0.851093	0.763492	-0.864	-0.852405	-0.911706	-0.858283	-0.860302	-0.937902	-0.786879	-0.804692
57532	0	0	0	-0.861	-0.876343	-0.890695	-0.851606	-0.867284	-0.84509	-0.836545	-0.791969	-0.619	-0.618094	-0.605636	-0.658323	-0.624154	-0.616408	-0.615907	-0.652508	-1.172	-1.17241	-1.09871	-1.17228	-1.1803	-1.1009	-1.19288	-1.07069
57538	0	0	0	-0.511	-0.520343	-0.565695	-0.501606	-0.513284	-0.47809	-0.514545	-0.440969	0.448	0.446906	0.436364	0.476677	0.442846	0.450592	0.473093	0.428492	-0.693	-0.690405	-0.681706	-0.676283	-0.697302	-0.658902	-0.699879	-0.666692
57537	0	0	0	-0.617	-0.627343	-0.669695	-0.618606	-0.610284	-0.62509	-0.618545	-0.555969	0.16	0.166906	0.148364	0.153677	0.154846	0.162592	0.165093	0.206492	-0.808	-0.815405	-0.761706	-0.806283	-0.810302	-0.898902	-0.727879	-0.759692
57637	0	0	0	-0.128	-0.145343	-0.163695	-0.120606	-0.123284	-0.18309	-0.173545	-0.071969	0.139	0.137906	0.127364	0.131677	0.147846	0.142592	0.139093	0.232492	-0.826	-0.815405	-0.840706	-0.817283	-0.829302	-0.926902	-0.818879	-0.864692
57540	0	0	0	-0.089	-0.0593425	-0.133695	-0.0866063	-0.0822843	-0.10109	-0.106545	-0.070969	0.292	0.288906	0.281364	0.307677	0.286846	0.294592	0.306093	0.403492	-0.723	-0.730405	-0.713706	-0.720283	-0.728302	-0.769902	-0.722879	-0.706692
57539	0	0	0	0.044	0.0776575	-0.000694897	0.0473937	0.0367157	0.0369096	0.0494553	0.087031	-0.178	-0.171094	-0.188636	-0.183323	-0.182154	-0.175408	-0.141907	-0.159508	-1.114	-1.12541	-1.01971	-1.11128	-1.1163	-1.1489	-1.08688	-0.981692
57541	0	0	0	0.476	0.500657	0.439305	0.477394	0.482716	0.46591	0.434455	0.455031	0.527	0.533906	0.515364	0.563677	0.535846	0.530592	0.514093	0.627492	-0.644	-0.646405	-0.643706	-0.632283	-0.651302	-0.653902	-0.669879	-0.634692
57542	0	0	0	0.505	0.526657	0.470305	0.507394	0.499716	0.45491	0.489455	0.478031	-0.014	-0.00309436	-0.000635989	-0.0273232	-0.0191536	-0.0284079	0.00809275	-0.0175076	-0.396	-0.397405	-0.400706	-0.397283	-0.393302	-0.395902	-0.392879	-0.408692
57563	0	0	1	-0.423	-0.390343	-0.467695	-0.414606	-0.418284	-0.47109	-0.450545	-0.329969	-0.048	-0.0470944	-0.059636	-0.0223232	-0.0391536	-0.0444079	-0.0379073	-0.0695076	-0.518	-0.522405	-0.614706	-0.520283	-0.514302	-0.591902	-0.509879	-0.533692
57559	0	0	1	0.55	0.574657	0.512305	0.548394	0.548716	0.55491	0.512455	0.463031	-0.087	-0.0830944	-0.098636	-0.0703232	-0.0921536	-0.0834079	-0.0469073	-0.192508	-0.542	-0.551405	-0.606706	-0.543283	-0.540302	-0.585902	-0.540879	-0.571692
57588	0	0	0	-0.048	-0.0603425	-0.0766949	-0.0436063	-0.0552843	-0.0370904	-0.00754467	-0.024969	-0.11	-0.102094	-0.096636	-0.0943232	-0.101154	-0.106408	-0.108907	-0.139508	-1.179	-1.19241	-1.12671	-1.17928	-1.1863	-1.2269	-1.15888	-1.21369
57553	0	0	0	0.171	0.137657	0.133305	0.137394	0.159716	0.18991	0.163455	0.171031	-0.649	-0.654094	-0.635636	-0.611323	-0.640154	-0.654408	-0.649907	-0.800508	0.068	0.067595	0.0392936	0.0497166	0.0716978	0.0760976	0.0821207	-0.000691853
57584	0	0	0	-0.556	-0.567343	-0.571695	-0.559606	-0.555284	-0.55909	-0.573545	-0.596969	-0.094	-0.0910944	-0.080636	-0.0723232	-0.0981536	-0.0914079	-0.0569073	-0.196508	-0.594	-0.595405	-0.590706	-0.605283	-0.593302	-0.589902	-0.577879	-0.570692
57557	0	0	0	-0.679	-0.689343	-0.722695	-0.676606	-0.681284	-0.65809	-0.680545	-0.726969	0.375	0.376906	0.363364	0.390677	0.383846	0.378592	0.367093	0.406492	-0.979	-0.981405	-0.947706	-0.975283	-0.986302	-1.0399	-0.977879	-0.995692
57558	0	0	0	-1.171	-1.18934	-1.20169	-1.17361	-1.16428	-1.15109	-1.13954	-1.07997	-1.374	-1.37409	-1.38464	-1.37432	-1.37915	-1.37141	-1.34091	-1.43751	-1.188	-1.20241	-1.00671	-1.18228	-1.2003	-1.1349	-1.12588	-1.06069
57603	0	0	0	-0.156	-0.168343	-0.196695	-0.144606	-0.154284	-0.18409	-0.132545	-0.155969	0.311	0.312906	0.324364	0.327677	0.306846	0.313592	0.358093	0.239492	-0.488	-0.487405	-0.563706	-0.499283	-0.482302	-0.590902	-0.483879	-0.474692
57574	0	0	0	0.103	0.0876575	0.0623051	0.0943937	0.0917157	0.0839096	0.165455	0.052031	-0.707	-0.701094	-0.717636	-0.699323	-0.711154	-0.704408	-0.658907	-0.849508	0.059	0.052595	0.00829364	0.0507166	0.0686978	-0.0269024	0.0721207	-0.00169185
57586	0	0	0	-0.749	-0.753343	-0.780695	-0.753606	-0.759284	-0.75809	-0.710545	-0.744969	-0.617	-0.620094	-0.603636	-0.631323	-0.622154	-0.615408	-0.590907	-0.760508	-1.119	-1.12441	-1.11571	-1.13828	-1.1233	-1.1309	-1.05588	-1.04569
57562	0	0	0	-0.278	-0.248343	-0.297695	-0.277606	-0.279284	-0.28709	-0.304545	-0.248969	-0.039	-0.0350944	-0.051636	-0.0573232	-0.0301536	-0.0354079	-0.0339073	-0.00550761	-0.319	-0.324405	-0.394706	-0.319283	-0.317302	-0.387902	-0.322879	-0.352692
57611	0	0	0	1.098	1.07066	1.05531	1.10339	1.09972	1.07091	1.09146	1.04503	-0.727	-0.715094	-0.713636	-0.712323	-0.718154	-0.724408	-0.782907	-0.885508	0.535	0.533595	0.495294	0.533717	0.539698	0.539098	0.531121	0.427308
57587	0	0	0	-0.988	-0.962343	-1.04069	-0.985606	-0.995284	-0.97209	-0.949545	-0.932969	-0.57	-0.571094	-0.556636	-0.548323	-0.575154	-0.566408	-0.552907	-0.416508	-0.756	-0.763405	-0.707706	-0.756283	-0.764302	-0.657902	-0.802879	-0.685692
57560	0	0	0	-0.67	-0.674343	-0.715695	-0.666606	-0.683284	-0.64009	-0.686545	-0.665969	-0.854	-0.855094	-0.864636	-0.867323	-0.845154	-0.850408	-0.871907	-0.835508	-1.048	-1.04341	-0.895706	-1.02628	-1.0583	-0.958902	-1.03688	-0.954692
57585	0	0	0	-0.485	-0.446343	-0.513695	-0.481606	-0.487284	-0.46109	-0.473545	-0.517969	-0.153	-0.154094	-0.163636	-0.170323	-0.158154	-0.149408	-0.136907	-0.109508	-1.193	-1.18141	-1.04471	-1.17328	-1.1993	-1.1119	-1.17288	-1.08769
57565	0	0	0	-0.265	-0.281343	-0.286695	-0.275606	-0.265284	-0.29009	-0.291545	-0.255969	0.016	0.0299056	0.029364	0.0526768	0.0248464	0.0185921	-0.00190725	0.0514924	0.15	0.150595	0.0582936	0.153717	0.154698	0.0750976	0.145121	0.0843081
57566	0	0	0	0.066	0.0926575	0.0323051	0.0513937	0.0577157	0.0359096	0.0314553	0.024031	-0.617	-0.621094	-0.603636	-0.579323	-0.608154	-0.630408	-0.613907	-0.536508	0.007	0.00959499	-0.105706	0.00771656	0.00969776	-0.108902	0.0371207	-0.0536919
57578	0	0	0	0.239	0.204657	0.199305	0.232394	0.236716	0.27491	0.228455	0.253031	0.509	0.511906	0.522364	0.563677	0.517846	0.512592	0.438093	0.489492	-0.248	-0.252405	-0.219706	-0.240283	-0.250302	-0.231902	-0.254879	-0.286692
57616	0	0	0	-0.318	-0.288343	-0.362695	-0.316606	-0.320284	-0.32709	-0.290545	-0.334969	0.249	0.256906	0.237364	0.240677	0.243846	0.252592	0.249093	0.197492	-0.556	-0.555405	-0.683706	-0.552283	-0.556302	-0.636902	-0.506879	-0.526692
59692	0	0	0	1.165	1.16866	1.12231	1.13039	1.15672	1.17891	1.16146	1.15403	-0.771	-0.770094	-0.757636	-0.731323	-0.762154	-0.769408	-0.748907	-0.806508	-0.161	-0.164405	-0.164706	-0.179283	-0.159302	-0.122902	-0.175879	-0.188692
57617	0	0	0	-0.103	-0.106343	-0.127695	-0.109606	-0.0902843	-0.0860904	-0.106545	-0.055969	-0.086	-0.0830944	-0.072636	-0.0603232	-0.0911536	-0.0834079	-0.0169073	-0.171508	-0.812	-0.818405	-0.776706	-0.809283	-0.812302	-0.779902	-0.758879	-0.767692
57570	0	0	0	-0.374	-0.353343	-0.411695	-0.373606	-0.379284	-0.37809	-0.339545	-0.471969	-0.632	-0.625094	-0.618636	-0.603323	-0.636154	-0.628408	-0.597907	-0.718508	-0.836	-0.854405	-0.817706	-0.833283	-0.833302	-0.784902	-0.834879	-0.730692
57579	0	0	0	0.01	0.0326575	-0.0246949	0.00639373	0.0107157	0.00890958	0.0114553	0.038031	-0.247	-0.250094	-0.233636	-0.260323	-0.251154	-0.242408	-0.207907	-0.372508	-1.093	-1.09641	-1.04271	-1.08828	-1.1013	-1.1139	-1.04088	-1.00169
57595	0	0	0	-0.612	-0.628343	-0.660695	-0.606606	-0.598284	-0.60009	-0.583545	-0.621969	-0.657	-0.651094	-0.668636	-0.681323	-0.662154	-0.655408	-0.660907	-0.631508	-0.825	-0.823405	-0.749706	-0.822283	-0.831302	-0.817902	-0.799879	-0.843692
57569	0	0	0	-0.593	-0.577343	-0.630695	-0.608606	-0.592284	-0.61109	-0.644545	-0.579969	-0.668	-0.666094	-0.679636	-0.670323	-0.659154	-0.664408	-0.659907	-0.752508	-0.748	-0.756405	-0.780706	-0.743283	-0.752302	-0.724902	-0.768879	-0.706692
57580	0	0	0	-0.424	-0.403343	-0.473695	-0.431606	-0.431284	-0.43709	-0.439545	-0.426969	-0.048	-0.0410944	-0.034636	-0.0173232	-0.0391536	-0.0434079	-0.0669073	-0.0255076	-0.403	-0.404405	-0.393706	-0.407283	-0.409302	-0.453902	-0.404879	-0.390692
57582	0	0	0	0.9	0.871657	0.859305	0.905394	0.892716	0.86791	0.876455	0.832031	0.122	0.128906	0.135364	0.121677	0.117846	0.115592	0.121093	0.172492	0.287	0.290595	0.142294	0.278717	0.291698	0.217098	0.279121	0.169308
57576	0	0	0	0.627	0.605657	0.591305	0.617394	0.620716	0.67291	0.632455	0.611031	-0.071	-0.0770944	-0.057636	-0.0533232	-0.0751536	-0.0684079	-0.0499073	-0.0545076	-0.336	-0.328405	-0.451706	-0.340283	-0.334302	-0.377902	-0.305879	-0.394692
57583	0	0	0	-0.157	-0.138343	-0.178695	-0.170606	-0.164284	-0.14709	-0.178545	-0.106969	-0.645	-0.639094	-0.631636	-0.642323	-0.650154	-0.642408	-0.623907	-0.663508	-0.757	-0.766405	-0.741706	-0.750283	-0.764302	-0.839902	-0.705879	-0.755692
57594	0	0	0	-0.511	-0.519343	-0.555695	-0.502606	-0.507284	-0.50709	-0.528545	-0.443969	0.234	0.238906	0.222364	0.219677	0.228846	0.237592	0.220093	0.296492	-0.919	-0.922405	-0.837706	-0.916283	-0.925302	-0.872902	-0.854879	-0.851692
59684	0	0	0	-0.604	-0.609343	-0.646695	-0.625606	-0.615284	-0.57809	-0.580545	-0.627969	-1.045	-1.04709	-1.05564	-1.00532	-1.03615	-1.04141	-1.06391	-0.961508	-0.685	-0.691405	-0.687706	-0.698283	-0.685302	-0.697902	-0.711879	-0.682692
57621	0	0	0	-0.015	-0.0343425	-0.0526949	-0.0116063	-0.0222843	-0.0150904	-0.0385447	-0.036969	0.111	0.106906	0.124364	0.0876768	0.105846	0.112592	0.121093	0.104492	-1.083	-1.07641	-1.07671	-1.07628	-1.0943	-1.0389	-1.09088	-1.06869
57640	0	0	0	-1.031	-1.00334	-1.06269	-1.02961	-1.03328	-1.00509	-1.02354	-1.02997	-0.838	-0.845094	-0.849636	-0.859323	-0.843154	-0.835408	-0.817907	-0.799508	-1.043	-1.06441	-0.900706	-1.03428	-1.0523	-1.1139	-0.976879	-0.995692
57618	0	0	0	0.183	0.216657	0.135305	0.184394	0.192716	0.17691	0.162455	0.164031	-0.278	-0.277094	-0.288636	-0.293323	-0.283154	-0.274408	-0.265907	-0.258508	-0.831	-0.833405	-0.866706	-0.822283	-0.836302	-0.805902	-0.868879	-0.777692
57623	0	0	0	-0.442	-0.429343	-0.492695	-0.441606	-0.443284	-0.42009	-0.416545	-0.460969	-0.169	-0.173094	-0.155636	-0.189323	-0.160154	-0.167408	-0.175907	-0.133508	-1.008	-1.02641	-1.03571	-0.998283	-1.0143	-1.0839	-1.00688	-1.12169
57622	0	0	0	0.016	0.00665748	-0.0286949	0.0183937	0.00871567	0.0349096	-0.0165447	-0.018969	-0.289	-0.291094	-0.300636	-0.288323	-0.280154	-0.286408	-0.291907	-0.279508	-0.657	-0.647405	-0.647706	-0.635283	-0.661302	-0.622902	-0.616879	-0.651692
57638	0	0	0	0.352	0.322657	0.308305	0.318394	0.352716	0.34991	0.308455	0.276031	-0.712	-0.720094	-0.698636	-0.697323	-0.703154	-0.710408	-0.734907	-0.674508	-0.379	-0.366405	-0.429706	-0.404283	-0.378302	-0.353902	-0.406879	-0.417692
57765	0	0	1	-0.213	-0.218343	-0.260695	-0.215606	-0.216284	-0.27409	-0.224545	-0.197969	-0.11	-0.115094	-0.121636	-0.0823232	-0.115154	-0.105408	-0.0769073	-0.184508	-0.263	-0.256405	-0.390706	-0.265283	-0.260302	-0.351902	-0.230879	-0.295692
57636	0	0	0	-0.616	-0.592343	-0.658695	-0.612606	-0.630284	-0.64609	-0.630545	-0.617969	-0.521	-0.522094	-0.531636	-0.532323	-0.525154	-0.534408	-0.493907	-0.689508	-0.758	-0.770405	-0.856706	-0.766283	-0.756302	-0.803902	-0.767879	-0.810692
57614	0	0	0	-0.143	-0.151343	-0.169695	-0.147606	-0.144284	-0.12409	-0.119545	-0.118969	0.064	0.0719056	0.077364	0.0916768	0.0598464	0.0665921	0.109093	-0.0285076	-0.955	-0.963405	-1.01771	-0.963283	-0.953302	-1.0159	-0.950879	-1.02269
59771	0	0	0	-0.268	-0.251343	-0.299695	-0.265606	-0.268284	-0.26209	-0.269545	-0.232969	-0.837	-0.848094	-0.823636	-0.812323	-0.828154	-0.835408	-0.838907	-0.778508	-1.016	-0.999405	-0.980706	-1.01228	-1.0273	-0.950902	-1.03888	-1.03669
57613	0	0	0	-0.292	-0.302343	-0.325695	-0.279606	-0.284284	-0.27109	-0.294545	-0.274969	-0.354	-0.352094	-0.364636	-0.348323	-0.359154	-0.349408	-0.331907	-0.359508	-0.879	-0.867405	-0.741706	-0.869283	-0.889302	-0.808902	-0.858879	-0.835692
57627	0	0	0	-0.537	-0.505343	-0.582695	-0.537606	-0.530284	-0.54709	-0.551545	-0.485969	-0.262	-0.259094	-0.273636	-0.256323	-0.253154	-0.258408	-0.244907	-0.342508	-0.744	-0.752405	-0.853706	-0.752283	-0.745302	-0.877902	-0.707879	-0.689692
57626	0	0	0	-0.469	-0.446343	-0.498695	-0.458606	-0.474284	-0.45509	-0.454545	-0.435969	-0.758	-0.755094	-0.744636	-0.782323	-0.749154	-0.755408	-0.781907	-0.751508	-0.434	-0.442405	-0.342706	-0.440283	-0.437302	-0.379902	-0.445879	-0.416692
57641	0	0	0	-0.082	-0.0903425	-0.119695	-0.0726063	-0.0832843	-0.0890904	-0.0665447	-0.151969	-0.523	-0.519094	-0.533636	-0.506323	-0.514154	-0.518408	-0.477907	-0.523508	-0.901	-0.894405	-0.883706	-0.905283	-0.903302	-0.893902	-0.873879	-0.939692
57658	0	0	0	0.522	0.496657	0.489305	0.518394	0.527716	0.54791	0.517455	0.512031	-0.278	-0.276094	-0.264636	-0.275323	-0.269154	-0.275408	-0.275907	-0.223508	-0.793	-0.791405	-0.911706	-0.796283	-0.793302	-0.804902	-0.790879	-0.865692
57615	0	0	0	-0.14	-0.154343	-0.184695	-0.138606	-0.143284	-0.14809	-0.169545	-0.122969	0.088	0.0989056	0.076364	0.101677	0.0828464	0.0915921	0.124093	-0.0335076	-0.215	-0.210405	-0.335706	-0.214283	-0.212302	-0.289902	-0.209879	-0.257692
57648	0	0	0	-0.727	-0.749343	-0.753695	-0.723606	-0.731284	-0.69809	-0.732545	-0.712969	-0.354	-0.354094	-0.365636	-0.353323	-0.359154	-0.351408	-0.370907	-0.346508	-0.851	-0.846405	-0.784706	-0.835283	-0.859302	-0.778902	-0.881879	-0.819692
57709	0	0	0	-0.678	-0.684343	-0.718695	-0.678606	-0.676284	-0.68909	-0.702545	-0.633969	0.038	0.0389056	0.027364	0.0636768	0.0338464	0.0415921	0.0510927	-0.0145076	-0.89	-0.895405	-0.932706	-0.901283	-0.890302	-0.927902	-0.852879	-0.824692
57650	0	0	0	0.024	0.0416575	-0.0156949	0.0123937	0.0247157	0.0229096	-0.0335447	0.103031	-0.457	-0.454094	-0.467636	-0.449323	-0.462154	-0.453408	-0.467907	-0.421508	-0.072	-0.085405	-0.0317064	-0.0702834	-0.0763022	-0.0549024	-0.124879	-0.181692
57649	0	0	0	-0.992	-1.01534	-1.02969	-1.00261	-0.992284	-0.95309	-0.966545	-1.04597	-0.675	-0.685094	-0.661636	-0.668323	-0.666154	-0.673408	-0.716907	-0.756508	-1.522	-1.52241	-1.45071	-1.51628	-1.5313	-1.5729	-1.47688	-1.47169
57651	0	0	0	0.508	0.489657	0.470305	0.522394	0.508716	0.52491	0.471455	0.532031	0.085	0.0819056	0.074364	0.0686768	0.0798464	0.0885921	0.123093	0.102492	-0.623	-0.613405	-0.564706	-0.620283	-0.631302	-0.617902	-0.686879	-0.672692
57609	0	0	0	0.259	0.285657	0.221305	0.261394	0.267716	0.24591	0.195455	0.190031	0.274	0.275906	0.262364	0.278677	0.282846	0.277592	0.264093	0.341492	-0.539	-0.548405	-0.552706	-0.535283	-0.546302	-0.560902	-0.561879	-0.526692
57804	0	0	0	0.479	0.495657	0.434305	0.467394	0.467716	0.39991	0.443455	0.451031	-0.116	-0.119094	-0.102636	-0.112323	-0.107154	-0.113408	-0.111907	-0.188508	0.239	0.233595	0.105294	0.229717	0.245698	0.193098	0.238121	0.165308
57602	0	0	0	-0.908	-0.920343	-0.948695	-0.907606	-0.901284	-0.88209	-0.891545	-0.843969	0.025	0.0189056	0.014364	0.0226768	0.0198464	0.0285921	0.0610927	0.0674924	-1.221	-1.22341	-1.07471	-1.20828	-1.2323	-1.2169	-1.17188	-1.14169
57642	0	0	0	-0.296	-0.319343	-0.312695	-0.304606	-0.304284	-0.28409	-0.248545	-0.223969	-0.575	-0.582094	-0.561636	-0.586323	-0.580154	-0.572408	-0.554907	-0.656508	-0.766	-0.764405	-0.754706	-0.765283	-0.774302	-0.697902	-0.701879	-0.766692
57591	0	0	0	-0.462	-0.436343	-0.497695	-0.468606	-0.461284	-0.47009	-0.452545	-0.474969	-0.79	-0.789094	-0.776636	-0.774323	-0.781154	-0.785408	-0.785907	-0.926508	-0.421	-0.427405	-0.495706	-0.431283	-0.417302	-0.508902	-0.442879	-0.460692
57601	0	0	0	-0.042	-0.00734252	-0.0766949	-0.0326063	-0.0382843	-0.0120904	-0.0715447	-0.096969	-0.234	-0.233094	-0.245636	-0.274323	-0.239154	-0.231408	-0.202907	-0.203508	-0.828	-0.845405	-0.787706	-0.815283	-0.840302	-0.744902	-0.827879	-0.758692
57600	0	0	0	0.118	0.0946575	0.0723051	0.124394	0.112716	0.0669096	0.108455	0.144031	0.153	0.151906	0.141364	0.142677	0.148846	0.156592	0.180093	0.168492	-0.419	-0.411405	-0.514706	-0.418283	-0.417302	-0.486902	-0.406879	-0.412692
57592	0	0	0	-0.242	-0.262343	-0.271695	-0.239606	-0.243284	-0.22209	-0.242545	-0.238969	-0.149	-0.145094	-0.135636	-0.139323	-0.140154	-0.147408	-0.144907	-0.231508	-0.669	-0.666405	-0.654706	-0.674283	-0.673302	-0.651902	-0.698879	-0.790692
57645	0	0	0	-0.557	-0.556343	-0.578695	-0.558606	-0.557284	-0.53409	-0.546545	-0.602969	-0.099	-0.0920944	-0.110636	-0.0803232	-0.103154	-0.0964079	-0.123907	-0.161508	-0.518	-0.522405	-0.434706	-0.521283	-0.516302	-0.482902	-0.483879	-0.509692
57598	0	0	0	0.187	0.187657	0.132305	0.190394	0.181716	0.18191	0.152455	0.151031	0.249	0.246906	0.262364	0.280677	0.243846	0.250592	0.259093	0.255492	-0.453	-0.465405	-0.443706	-0.450283	-0.454302	-0.445902	-0.460879	-0.425692
59741	0	0	0	0.333	0.338657	0.314305	0.302394	0.324716	0.36791	0.319455	0.381031	-0.187	-0.191094	-0.173636	-0.130323	-0.178154	-0.184408	-0.224907	-0.259508	-0.594	-0.597405	-0.609706	-0.616283	-0.590302	-0.548902	-0.577879	-0.586692
57589	0	0	0	0.807	0.792657	0.769305	0.796394	0.800716	0.80091	0.770455	0.729031	0.133	0.139906	0.146364	0.156677	0.127846	0.136592	0.114093	0.0964924	0.126	0.130595	0.00729364	0.120717	0.133698	0.0410976	0.117121	0.0263081
57599	0	0	0	-0.025	-0.0523425	-0.0506949	-0.0266063	-0.0242843	-0.0290904	-0.0465447	-0.082969	0.514	0.511906	0.527364	0.516677	0.522846	0.515592	0.483093	0.517492	-0.67	-0.677405	-0.613706	-0.677283	-0.668302	-0.592902	-0.695879	-0.657692
57667	0	0	0	-0.294	-0.313343	-0.331695	-0.298606	-0.296284	-0.27809	-0.292545	-0.324969	-0.653	-0.652094	-0.663636	-0.631323	-0.658154	-0.650408	-0.604907	-0.691508	-1.082	-1.07841	-1.03271	-1.07328	-1.0933	-1.0739	-1.01788	-1.12269
57612	0	0	0	-0.429	-0.465343	-0.462695	-0.456606	-0.435284	-0.44009	-0.460545	-0.500969	-1.591	-1.59409	-1.57764	-1.54932	-1.58215	-1.58841	-1.60591	-1.65251	0.13	0.129595	0.133294	0.110717	0.129698	0.155098	0.0971207	0.0903081
57695	0	0	0	0.618	0.595657	0.578305	0.624394	0.608716	0.64191	0.560455	0.495031	0.229	0.235906	0.217364	0.268677	0.237846	0.233592	0.168093	0.252492	-0.267	-0.262405	-0.302706	-0.263283	-0.271302	-0.252902	-0.264879	-0.312692
57646	0	0	0	0.185	0.204657	0.159305	0.180394	0.184716	0.18691	0.219455	0.188031	-0.306	-0.301094	-0.292636	-0.313323	-0.311154	-0.310408	-0.342907	-0.284508	-0.523	-0.518405	-0.483706	-0.517283	-0.529302	-0.469902	-0.606879	-0.642692
57644	0	0	0	1.034	1.02266	0.990305	1.04339	1.03272	1.01491	0.968455	0.882031	0.157	0.161906	0.145364	0.150677	0.151846	0.161592	0.164093	0.274492	-0.339	-0.337405	-0.368706	-0.333283	-0.339302	-0.376902	-0.364879	-0.443692
57666	0	0	0	-0.719	-0.734343	-0.757695	-0.728606	-0.730284	-0.70609	-0.673545	-0.824969	0.107	0.116906	0.120364	0.123677	0.102846	0.109592	0.123093	-0.0475076	0.024	0.021595	-0.111706	0.0107166	0.0296978	0.0190976	0.0631207	-0.0136919
57696	0	0	0	-0.151	-0.177343	-0.177695	-0.165606	-0.152284	-0.12909	-0.145545	-0.133969	-0.119	-0.123094	-0.105636	-0.0853232	-0.110154	-0.117408	-0.122907	-0.158508	-0.591	-0.587405	-0.633706	-0.604283	-0.592302	-0.592902	-0.618879	-0.692692
59742	0	0	0	0.123	0.143657	0.0903051	0.0983937	0.131716	0.0959096	0.0764553	0.164031	0.073	0.0689056	0.086364	0.113677	0.0818464	0.0585921	0.0430927	0.0904924	-0.777	-0.766405	-1.01371	-0.792283	-0.776302	-0.785902	-0.713879	-0.738692
57643	0	0	0	0.048	0.0306575	0.0133051	0.0463937	0.0557157	0.0989096	0.0394553	-0.00296902	0.33	0.333906	0.318364	0.316677	0.324846	0.332592	0.373093	0.450492	-0.857	-0.851405	-0.720706	-0.841283	-0.866302	-0.859902	-0.863879	-0.854692
57653	0	0	0	-0.409	-0.421343	-0.453695	-0.404606	-0.413284	-0.36909	-0.419545	-0.379969	0.529	0.527906	0.517364	0.546677	0.537846	0.530592	0.524093	0.548492	-0.8	-0.800405	-0.716706	-0.792283	-0.805302	-0.803902	-0.827879	-0.802692
57669	0	0	0	-0.008	0.0146575	-0.0456949	-0.00560627	-0.00628433	0.00290958	-0.0285447	-0.00796902	-0.529	-0.522094	-0.515636	-0.501323	-0.534154	-0.526408	-0.546907	-0.527508	-0.155	-0.161405	-0.0637064	-0.143283	-0.157302	-0.102902	-0.177879	-0.172692
57670	0	0	0	-0.049	-0.0253425	-0.0866949	-0.0396063	-0.0462843	-0.00209042	-0.0585447	-0.064969	0.25	0.254906	0.238364	0.262677	0.244846	0.253592	0.257093	0.267492	-0.653	-0.642405	-0.665706	-0.642283	-0.655302	-0.669902	-0.667879	-0.723692
57906	0	0	0	-0.099	-0.111343	-0.144695	-0.0896063	-0.104284	-0.11809	-0.0815447	-0.077969	0.277	0.281906	0.290364	0.306677	0.272846	0.279592	0.282093	0.243492	-0.557	-0.550405	-0.671706	-0.565283	-0.554302	-0.569902	-0.508879	-0.498692
57668	0	0	0	0.077	0.0596575	0.0363051	0.0813937	0.0747157	0.0839096	0.100455	0.050031	-0.195	-0.196094	-0.181636	-0.187323	-0.200154	-0.192408	-0.175907	-0.100508	0.01	0.016595	0.0322936	0.00971656	0.00969776	0.0460976	0.0121207	0.0223081
57687	0	0	0	-0.412	-0.379343	-0.451695	-0.404606	-0.404284	-0.43609	-0.430545	-0.409969	0.126	0.123906	0.114364	0.145677	0.134846	0.130592	0.137093	0.0374924	-0.985	-1.00641	-0.985706	-0.997283	-0.986302	-1.0879	-0.931879	-0.938692
57688	0	0	0	0.402	0.370657	0.372305	0.381394	0.395716	0.42291	0.421455	0.405031	-0.596	-0.600094	-0.582636	-0.554323	-0.587154	-0.593408	-0.602907	-0.759508	-0.254	-0.254405	-0.246706	-0.281283	-0.252302	-0.221902	-0.271879	-0.342692
57685	0	0	0	-0.117	-0.0923425	-0.161695	-0.106606	-0.123284	-0.17509	-0.119545	-0.052969	-0.477	-0.486094	-0.488636	-0.501323	-0.482154	-0.474408	-0.463907	-0.387508	-0.457	-0.459405	-0.607706	-0.459283	-0.459302	-0.486902	-0.426879	-0.439692
57664	0	0	1	0.684	0.676657	0.648305	0.687394	0.683716	0.65691	0.703455	0.670031	0.361	0.364906	0.349364	0.338677	0.356846	0.364592	0.402093	0.400492	-0.109	-0.100405	-0.133706	-0.107283	-0.105302	-0.184902	-0.0868793	-0.222692
57686	0	0	0	0.283	0.246657	0.255305	0.269394	0.277716	0.27491	0.212455	0.236031	-0.234	-0.237094	-0.220636	-0.197323	-0.225154	-0.232408	-0.282907	-0.207508	-0.7	-0.696405	-0.680706	-0.712283	-0.698302	-0.629902	-0.746879	-0.691692
57682	0	0	1	0.37	0.366657	0.333305	0.372394	0.367716	0.36191	0.354455	0.311031	-0.419	-0.420094	-0.429636	-0.402323	-0.410154	-0.416408	-0.416907	-0.379508	-0.801	-0.804405	-0.858706	-0.790283	-0.806302	-0.854902	-0.758879	-0.758692
57684	0	0	0	0.87	0.884657	0.813305	0.840394	0.870716	0.83291	0.842455	0.799031	-0.06	-0.0650944	-0.046636	-0.0473232	-0.0511536	-0.0584079	-0.0649073	-0.0245076	0.321	0.315595	0.241294	0.301717	0.328698	0.253098	0.321121	0.222308
57689	0	0	0	0.48	0.467657	0.442305	0.489394	0.476716	0.44291	0.517455	0.454031	0.42	0.420906	0.407364	0.436677	0.414846	0.422592	0.450093	0.411492	0.082	0.090595	-0.153706	0.0837166	0.0866978	-0.0519024	0.102121	-0.0146919
57703	0	0	0	-0.263	-0.293343	-0.313695	-0.263606	-0.267284	-0.26909	-0.297545	-0.249969	-0.666	-0.675094	-0.652636	-0.654323	-0.657154	-0.664408	-0.685907	-0.669508	-0.744	-0.740405	-0.743706	-0.761283	-0.747302	-0.672902	-0.758879	-0.759692
59754	0	0	0	-0.433	-0.420343	-0.477695	-0.432606	-0.451284	-0.42609	-0.403545	-0.418969	-0.437	-0.431094	-0.423636	-0.440323	-0.441154	-0.435408	-0.425907	-0.589508	-0.381	-0.391405	-0.480706	-0.392283	-0.374302	-0.392902	-0.358879	-0.380692
57707	0	0	0	0.115	0.143657	0.0703051	0.114394	0.108716	0.0959096	0.108455	0.100031	-0.361	-0.366094	-0.347636	-0.338323	-0.366154	-0.356408	-0.329907	-0.401508	-0.818	-0.823405	-0.924706	-0.825283	-0.816302	-0.896902	-0.782879	-0.761692
57708	0	0	0	0.783	0.754657	0.726305	0.791394	0.782716	0.70191	0.773455	0.736031	0.212	0.202906	0.225364	0.235677	0.206846	0.215592	0.234093	0.197492	0.278	0.276595	0.147294	0.269717	0.285698	0.124098	0.296121	0.175308
57758	0	0	0	-0.729	-0.754343	-0.760695	-0.736606	-0.735284	-0.77609	-0.694545	-0.715969	0.304	0.306906	0.317364	0.323677	0.300846	0.289592	0.348093	0.228492	-0.583	-0.583405	-0.712706	-0.593283	-0.579302	-0.722902	-0.596879	-0.541692
57752	0	0	0	-0.355	-0.377343	-0.378695	-0.354606	-0.362284	-0.34109	-0.361545	-0.304969	-0.602	-0.599094	-0.613636	-0.584323	-0.607154	-0.599408	-0.558907	-0.712508	-0.973	-0.977405	-0.930706	-0.975283	-0.978302	-0.915902	-1.00088	-1.00569
59755	0	0	0	0.578	0.547657	0.546305	0.559394	0.579716	0.52191	0.564455	0.605031	-0.39	-0.382094	-0.400636	-0.351323	-0.381154	-0.385408	-0.363907	-0.458508	0.721	0.716595	0.598294	0.710717	0.730698	0.666098	0.719121	0.568308
57759	0	0	0	-0.114	-0.0973425	-0.161695	-0.132606	-0.125284	-0.14809	-0.114545	-0.180969	0.058	0.0609056	0.071364	0.0926768	0.0668464	0.0625921	0.0630927	-0.0845076	-0.38	-0.380405	-0.466706	-0.396283	-0.373302	-0.453902	-0.383879	-0.414692
57713	0	0	0	0.005	-0.0283425	-0.0406949	-0.0106063	0.000715667	-0.00409042	0.0224553	3.09758e-05	-0.762	-0.760094	-0.773636	-0.753323	-0.753154	-0.759408	-0.765907	-0.732508	-0.9	-0.894405	-0.875706	-0.919283	-0.903302	-0.845902	-0.893879	-0.919692
59757	0	0	0	-0.299	-0.331343	-0.331695	-0.322606	-0.307284	-0.31109	-0.281545	-0.279969	-0.156	-0.160094	-0.142636	-0.118323	-0.147154	-0.161408	-0.208907	-0.212508	0.084	0.086595	0.0572936	0.0637166	0.0956978	0.104098	0.0921207	0.0103081
57699	0	0	0	-0.542	-0.557343	-0.580695	-0.543606	-0.555284	-0.55009	-0.495545	-0.484969	-0.337	-0.331094	-0.348636	-0.300323	-0.328154	-0.332408	-0.332907	-0.431508	-0.657	-0.658405	-0.660706	-0.674283	-0.647302	-0.651902	-0.690879	-0.619692
57692	0	0	0	0.066	0.0346575	0.0243051	0.0513937	0.0557157	0.0469096	0.0494553	0.086031	-0.509	-0.516094	-0.495636	-0.496323	-0.500154	-0.507408	-0.517907	-0.558508	-0.432	-0.430405	-0.438706	-0.442283	-0.429302	-0.460902	-0.440879	-0.513692
57693	0	0	0	0.439	0.457657	0.404305	0.431394	0.432716	0.42591	0.450455	0.428031	-0.114	-0.121094	-0.100636	-0.0763232	-0.105154	-0.112408	-0.115907	-0.0325076	-0.059	-0.066405	-0.0107064	-0.0652834	-0.0623022	-0.0169024	-0.107879	-0.107692
57714	0	0	0	-0.094	-0.101343	-0.129695	-0.0946063	-0.0922843	-0.14809	-0.0915447	-0.078969	-0.588	-0.577094	-0.598636	-0.572323	-0.592154	-0.585408	-0.588907	-0.700508	-0.676	-0.673405	-0.665706	-0.676283	-0.672302	-0.707902	-0.673879	-0.702692
57712	0	0	0	0.403	0.384657	0.375305	0.403394	0.394716	0.40691	0.449455	0.433031	-1.208	-1.21309	-1.19464	-1.19232	-1.19915	-1.20641	-1.20291	-1.31751	-0.885	-0.889405	-0.869706	-0.897283	-0.888302	-0.860902	-0.911879	-0.971692
57694	0	0	0	-0.381	-0.406343	-0.412695	-0.394606	-0.386284	-0.39209	-0.375545	-0.451969	-0.965	-0.964094	-0.951636	-0.944323	-0.956154	-0.962408	-0.950907	-0.965508	-0.426	-0.423405	-0.380706	-0.426283	-0.422302	-0.386902	-0.458879	-0.467692
57715	0	0	0	0.091	0.0676575	0.0423051	0.0763937	0.0797157	0.0449096	0.0964553	0.053031	-0.481	-0.480094	-0.491636	-0.463323	-0.472154	-0.476408	-0.447907	-0.506508	-0.636	-0.630405	-0.680706	-0.643283	-0.628302	-0.615902	-0.642879	-0.566692
57817	0	0	0	-0.281	-0.297343	-0.325695	-0.274606	-0.277284	-0.26809	-0.303545	-0.266969	0.802	0.795906	0.790364	0.809677	0.797846	0.787592	0.820093	0.858492	-1.33	-1.32541	-1.24571	-1.34028	-1.3363	-1.3009	-1.31488	-1.25169
57726	0	0	0	0.346	0.375657	0.286305	0.345394	0.348716	0.30891	0.271455	0.322031	-0.6	-0.607094	-0.611636	-0.595323	-0.604154	-0.613408	-0.545907	-0.593508	-0.875	-0.888405	-0.907706	-0.885283	-0.880302	-0.825902	-0.911879	-0.798692
59770	0	0	0	-0.349	-0.352343	-0.376695	-0.378606	-0.362284	-0.35709	-0.364545	-0.315969	-0.499	-0.503094	-0.485636	-0.465323	-0.490154	-0.496408	-0.532907	-0.571508	-0.149	-0.146405	-0.183706	-0.168283	-0.138302	-0.114902	-0.168879	-0.225692
57785	0	0	0	0.135	0.111657	0.0893051	0.120394	0.123716	0.11191	0.150455	0.130031	-0.126	-0.133094	-0.112636	-0.105323	-0.117154	-0.140408	-0.136907	-0.249508	0.416	0.415595	0.350294	0.397717	0.424698	0.339098	0.422121	0.288308
59758	0	0	0	-0.198	-0.159343	-0.205695	-0.198606	-0.184284	-0.21309	-0.214545	-0.160969	-0.277	-0.277094	-0.263636	-0.255323	-0.268154	-0.291408	-0.274907	-0.259508	-1.531	-1.54441	-1.52171	-1.53828	-1.5403	-1.4969	-1.46588	-1.37169
57701	0	0	0	0.694	0.701657	0.654305	0.696394	0.682716	0.65791	0.685455	0.671031	0.27	0.270906	0.283364	0.290677	0.265846	0.273592	0.312093	0.237492	-0.041	-0.044405	-0.115706	-0.0532834	-0.0383022	-0.105902	-0.0208793	-0.0836919
57757	0	0	0	0.736	0.709657	0.695305	0.734394	0.723716	0.71391	0.714455	0.704031	0.016	0.0189056	0.029364	0.0466768	0.0118464	0.000592122	-0.000907252	-0.0255076	-0.019	-0.013405	-0.00670636	-0.0302834	-0.0153022	0.00209758	-0.00887932	-0.0916919
57700	0	0	0	0.212	0.222657	0.171305	0.212394	0.216716	0.22191	0.266455	0.218031	-0.004	-0.00809436	-0.015636	0.00967681	-0.00815363	-0.00140788	0.0400927	-0.0255076	-0.811	-0.822405	-0.801706	-0.807283	-0.817302	-0.795902	-0.845879	-0.825692
57756	0	0	0	-0.896	-0.865343	-0.927695	-0.887606	-0.897284	-0.89409	-0.910545	-0.895969	0.057	0.0629056	0.046364	0.0666768	0.0528464	0.0605921	0.0960927	0.0374924	-1.26	-1.27641	-1.21071	-1.25528	-1.2673	-1.2369	-1.24388	-1.13369
57762	0	0	0	0.651	0.670657	0.595305	0.639394	0.649716	0.67291	0.588455	0.652031	-0.38	-0.376094	-0.391636	-0.365323	-0.371154	-0.378408	-0.381907	-0.517508	-0.637	-0.640405	-0.694706	-0.640283	-0.641302	-0.586902	-0.675879	-0.683692
57763	0	0	0	-0.773	-0.792343	-0.809695	-0.786606	-0.783284	-0.79409	-0.754545	-0.794969	-0.336	-0.329094	-0.347636	-0.310323	-0.341154	-0.333408	-0.303907	-0.479508	-0.617	-0.617405	-0.625706	-0.617283	-0.621302	-0.555902	-0.578879	-0.645692
57776	0	0	0	0.294	0.256657	0.254305	0.280394	0.285716	0.27391	0.271455	0.263031	-0.007	-0.00909436	0.00636401	0.0296768	0.00184637	-0.00540788	-0.0139073	-0.168508	-0.553	-0.552405	-0.589706	-0.572283	-0.550302	-0.536902	-0.575879	-0.635692
57812	0	0	0	-0.1	-0.121343	-0.141695	-0.0996063	-0.102284	-0.0680904	-0.104545	-0.117969	0.065	0.0649056	0.053364	0.103677	0.0738464	0.0665921	0.0920927	0.0404924	-0.429	-0.428405	-0.453706	-0.453283	-0.420302	-0.394902	-0.394879	-0.403692
57749	0	0	0	0.344	0.310657	0.322305	0.312394	0.337716	0.33991	0.285455	0.308031	-0.512	-0.511094	-0.498636	-0.467323	-0.503154	-0.509408	-0.525907	-0.623508	0.052	0.044595	-0.00270636	0.0247166	0.0556978	0.0640976	0.0381207	-0.0466919
57748	0	0	0	-0.167	-0.135343	-0.209695	-0.164606	-0.173284	-0.16309	-0.138545	-0.127969	-0.91	-0.917094	-0.920636	-0.900323	-0.915154	-0.907408	-0.876907	-1.03651	-0.62	-0.627405	-0.562706	-0.627283	-0.617302	-0.545902	-0.604879	-0.623692
57750	0	0	0	-0.459	-0.484343	-0.492695	-0.467606	-0.477284	-0.47809	-0.490545	-0.521969	-0.36	-0.360094	-0.371636	-0.322323	-0.351154	-0.357408	-0.353907	-0.482508	-0.726	-0.731405	-0.771706	-0.742283	-0.728302	-0.679902	-0.737879	-0.724692
57809	0	0	0	0.089	0.0916575	0.0523051	0.0883937	0.0757157	0.0749096	0.118455	0.088031	-0.098	-0.100094	-0.084636	-0.0673232	-0.0891536	-0.0964079	-0.0999073	-0.0855076	-0.897	-0.906405	-0.903706	-0.894283	-0.902302	-0.809902	-0.876879	-0.794692
57924	0	0	0	-0.582	-0.597343	-0.615695	-0.579606	-0.585284	-0.55909	-0.572545	-0.571969	-0.069	-0.0620944	-0.079636	-0.0553232	-0.0731536	-0.0664079	-0.0129073	-0.115508	-0.459	-0.455405	-0.524706	-0.455283	-0.457302	-0.463902	-0.404879	-0.471692
57751	0	0	0	0.034	0.00265748	-0.0106949	0.0153937	0.0297157	0.0639096	0.00145533	-0.011969	-0.754	-0.763094	-0.740636	-0.718323	-0.745154	-0.751408	-0.782907	-0.774508	-0.705	-0.694405	-0.700706	-0.711283	-0.706302	-0.673902	-0.718879	-0.763692
57810	0	0	0	0.405	0.442657	0.352305	0.417394	0.402716	0.38391	0.422455	0.344031	-0.805	-0.801094	-0.791636	-0.819323	-0.810154	-0.800408	-0.795907	-0.806508	-0.445	-0.446405	-0.557706	-0.458283	-0.441302	-0.435902	-0.456879	-0.441692
57813	0	0	0	0.059	0.0786575	0.0133051	0.0563937	0.0547157	0.0599096	0.0904553	0.043031	0.362	0.350906	0.375364	0.374677	0.357846	0.348592	0.395093	0.341492	-0.404	-0.404405	-0.525706	-0.405283	-0.404302	-0.523902	-0.349879	-0.405692
57818	0	0	0	-0.988	-0.958343	-1.04269	-0.983606	-0.990284	-0.98409	-0.956545	-0.914969	-0.903	-0.893094	-0.889636	-0.923323	-0.908154	-0.899408	-0.892907	-0.964508	-0.864	-0.861405	-0.775706	-0.854283	-0.866302	-0.838902	-0.877879	-0.767692
57846	0	0	0	0.147	0.140657	0.122305	0.142394	0.146716	0.13291	0.124455	0.084031	0.206	0.214906	0.194364	0.226677	0.200846	0.209592	0.205093	0.145492	-1.232	-1.23041	-1.15471	-1.23928	-1.2403	-1.1909	-1.14588	-1.14769
57826	0	0	0	-0.69	-0.703343	-0.728695	-0.677606	-0.683284	-0.73009	-0.689545	-0.660969	0.699	0.701906	0.686364	0.712677	0.693846	0.702592	0.743093	0.694492	-0.832	-0.825405	-0.869706	-0.842283	-0.829302	-0.910902	-0.762879	-0.728692
57825	0	0	0	-0.566	-0.591343	-0.581695	-0.574606	-0.578284	-0.52809	-0.529545	-0.495969	-0.543	-0.551094	-0.529636	-0.517323	-0.547154	-0.540408	-0.534907	-0.596508	-1.366	-1.36941	-1.39671	-1.38028	-1.3753	-1.3129	-1.38588	-1.33169
57847	0	0	0	0.06	0.0426575	0.0143051	0.0693937	0.0587157	0.0709096	0.0474553	0.066031	0.523	0.532906	0.511364	0.538677	0.518846	0.526592	0.493093	0.585492	-1.277	-1.26341	-1.20871	-1.26628	-1.2883	-1.2099	-1.29788	-1.32469
57870	0	0	1	-0.131	-0.105343	-0.169695	-0.129606	-0.132284	-0.13109	-0.134545	-0.075969	-0.173	-0.172094	-0.184636	-0.155323	-0.178154	-0.169408	-0.151907	-0.176508	-0.866	-0.881405	-0.832706	-0.871283	-0.874302	-0.851902	-0.886879	-0.888692
57823	0	0	0	-0.876	-0.849343	-0.901695	-0.873606	-0.870284	-0.86409	-0.893545	-0.896969	-0.171	-0.163094	-0.182636	-0.172323	-0.176154	-0.184408	-0.182907	-0.191508	-1.298	-1.31441	-1.19371	-1.29528	-1.3083	-1.1869	-1.27788	-1.22969
57828	0	0	0	-0.321	-0.345343	-0.341695	-0.329606	-0.319284	-0.31209	-0.291545	-0.315969	0.118	0.114906	0.131364	0.126677	0.112846	0.122592	0.163093	0.0544924	-0.98	-0.975405	-0.974706	-1.00728	-0.977302	-1.0169	-0.918879	-0.870692
57863	0	0	0	-0.572	-0.588343	-0.596695	-0.568606	-0.573284	-0.57409	-0.574545	-0.513969	-0.683	-0.674094	-0.693636	-0.711323	-0.687154	-0.679408	-0.608907	-0.856508	-0.889	-0.902405	-0.815706	-0.904283	-0.882302	-0.833902	-0.917879	-0.828692
57827	0	0	0	0.451	0.425657	0.398305	0.453394	0.445716	0.49091	0.490455	0.486031	-0.496	-0.501094	-0.482636	-0.494323	-0.501154	-0.494408	-0.445907	-0.587508	-0.182	-0.170405	-0.234706	-0.188283	-0.175302	-0.194902	-0.192879	-0.255692
57821	0	0	0	-0.05	-0.0583425	-0.0696949	-0.0486063	-0.0572843	-0.0550904	-0.0415447	-0.053969	-1.224	-1.22009	-1.23364	-1.23632	-1.22915	-1.21941	-1.16691	-1.31051	-0.855	-0.851405	-0.819706	-0.846283	-0.862302	-0.832902	-0.824879	-0.830692
57820	0	0	0	0.47	0.460657	0.420305	0.472394	0.456716	0.46591	0.487455	0.425031	0.38	0.389906	0.393364	0.397677	0.375846	0.384592	0.394093	0.378492	-0.165	-0.158405	-0.316706	-0.174283	-0.159302	-0.186902	-0.140879	-0.205692
57801	0	0	0	0.562	0.526657	0.522305	0.563394	0.561716	0.54891	0.560455	0.613031	-0.902	-0.909094	-0.888636	-0.879323	-0.893154	-0.899408	-0.907907	-0.969508	-0.257	-0.260405	-0.246706	-0.259283	-0.260302	-0.215902	-0.304879	-0.320692
57822	0	0	0	-0.679	-0.649343	-0.711695	-0.670606	-0.687284	-0.67909	-0.664545	-0.640969	-0.198	-0.193094	-0.209636	-0.193323	-0.203154	-0.194408	-0.194907	-0.280508	-1.088	-1.08941	-1.01071	-1.08628	-1.0943	-1.0579	-1.07288	-1.01969
57800	0	0	0	-0.025	0.00965748	-0.0606949	-0.0236063	-0.0232843	-0.0260904	-0.0515447	-0.065969	0.242	0.243906	0.230364	0.255677	0.237846	0.246592	0.284093	0.230492	-0.743	-0.733405	-0.712706	-0.746283	-0.745302	-0.755902	-0.680879	-0.656692
57815	0	0	0	-0.122	-0.0963425	-0.166695	-0.113606	-0.129284	-0.10109	-0.0695447	-0.121969	0.42	0.425906	0.433364	0.431677	0.415846	0.423592	0.386093	0.398492	-0.571	-0.572405	-0.563706	-0.577283	-0.575302	-0.522902	-0.542879	-0.517692
59062	0	0	0	-0.136	-0.101343	-0.180695	-0.125606	-0.122284	-0.12409	-0.101545	-0.096969	-0.249	-0.248094	-0.260636	-0.259323	-0.254154	-0.245408	-0.212907	-0.270508	-1.188	-1.19441	-1.12071	-1.18628	-1.1923	-1.1469	-1.19588	-1.16269
57803	0	0	0	-0.457	-0.472343	-0.490695	-0.459606	-0.462284	-0.43909	-0.466545	-0.425969	-0.552	-0.538094	-0.538636	-0.563323	-0.557154	-0.548408	-0.556907	-0.483508	-1.159	-1.16341	-1.07771	-1.16628	-1.1693	-1.1959	-1.12188	-1.13469
57805	0	0	0	0.713	0.728657	0.661305	0.722394	0.703716	0.66891	0.738455	0.715031	-0.652	-0.651094	-0.662636	-0.625323	-0.657154	-0.647408	-0.606907	-0.681508	0.463	0.461595	0.336294	0.459717	0.472698	0.439098	0.485121	0.347308
57802	0	0	0	0.036	0.0266575	0.0123051	0.0403937	0.0257157	0.00790958	0.0394553	0.074031	-0.515	-0.516094	-0.501636	-0.493323	-0.506154	-0.512408	-0.502907	-0.603508	-0.74	-0.734405	-0.847706	-0.745283	-0.740302	-0.862902	-0.714879	-0.791692
57806	0	0	0	-0.22	-0.239343	-0.258695	-0.214606	-0.229284	-0.25509	-0.183545	-0.240969	0.221	0.221906	0.234364	0.237677	0.216846	0.206592	0.231093	0.200492	-0.926	-0.919405	-0.942706	-0.938283	-0.932302	-0.883902	-0.865879	-0.851692
57807	0	0	0	0.164	0.155657	0.115305	0.173394	0.155716	0.16291	0.174455	0.141031	0.566	0.574906	0.553364	0.579677	0.560846	0.567592	0.563093	0.483492	-0.562	-0.555405	-0.623706	-0.564283	-0.563302	-0.562902	-0.537879	-0.533692
57842	0	0	0	0.043	0.0226575	0.0083051	0.0473937	0.0427157	0.0829096	0.0694553	0.082031	-0.283	-0.288094	-0.293636	-0.279323	-0.287154	-0.280408	-0.231907	-0.286508	-1.128	-1.11741	-1.07671	-1.12728	-1.1263	-1.0899	-1.12488	-1.21269
57836	0	0	0	0.305	0.285657	0.266305	0.292394	0.305716	0.34291	0.275455	0.353031	-0.201	-0.208094	-0.212636	-0.176323	-0.205154	-0.195408	-0.188907	-0.219508	-1.118	-1.10741	-1.04171	-1.12528	-1.1253	-1.0759	-1.09288	-1.23269
57844	0	0	0	-0.35	-0.324343	-0.375695	-0.355606	-0.351284	-0.31109	-0.336545	-0.283969	-0.952	-0.953094	-0.962636	-0.928323	-0.956154	-0.949408	-0.931907	-0.940508	-0.897	-0.908405	-0.802706	-0.886283	-0.906302	-0.816902	-0.853879	-0.912692
57845	0	0	0	-0.606	-0.574343	-0.661695	-0.600606	-0.608284	-0.57609	-0.597545	-0.527969	-0.962	-0.963094	-0.972636	-0.989323	-0.967154	-0.957408	-0.920907	-1.06651	-1.052	-1.05541	-0.999706	-1.04928	-1.0613	-0.983902	-1.01288	-0.952692
57831	0	0	0	0.331	0.300657	0.283305	0.344394	0.324716	0.35091	0.342455	0.320031	0.373	0.375906	0.386364	0.379677	0.368846	0.376592	0.364093	0.447492	-0.75	-0.736405	-0.716706	-0.747283	-0.758302	-0.691902	-0.745879	-0.755692
57850	0	0	0	-0.859	-0.871343	-0.888695	-0.860606	-0.863284	-0.88909	-0.870545	-0.836969	0.05	0.0479056	0.037364	0.0626768	0.0448464	0.0545921	0.0860927	-0.0255076	-0.742	-0.753405	-0.786706	-0.745283	-0.742302	-0.876902	-0.744879	-0.693692
57832	0	0	0	-0.217	-0.197343	-0.261695	-0.207606	-0.225284	-0.20809	-0.234545	-0.276969	0.07	0.0729056	0.058364	0.0576768	0.0648464	0.0735921	0.0570927	0.00849239	-1.168	-1.17441	-1.06871	-1.16928	-1.1753	-1.1559	-1.13788	-1.02469
57904	0	0	0	-0.195	-0.173343	-0.228695	-0.183606	-0.196284	-0.18509	-0.174545	-0.175969	0.113	0.114906	0.101364	0.129677	0.108846	0.0985921	0.160093	-0.0135076	-0.627	-0.625405	-0.693706	-0.642283	-0.620302	-0.580902	-0.622879	-0.616692
57871	0	0	0	-0.16	-0.134343	-0.207695	-0.154606	-0.179284	-0.18909	-0.131545	-0.116969	0.16	0.160906	0.148364	0.168677	0.155846	0.163592	0.210093	0.0234924	-0.499	-0.505405	-0.507706	-0.508283	-0.496302	-0.502902	-0.533879	-0.535692
57903	0	0	0	-0.179	-0.195343	-0.216695	-0.194606	-0.181284	-0.14709	-0.143545	-0.193969	-0.549	-0.554094	-0.535636	-0.530323	-0.540154	-0.544408	-0.556907	-0.707508	-0.497	-0.493405	-0.538706	-0.517283	-0.497302	-0.471902	-0.472879	-0.525692
57869	0	0	0	0.313	0.329657	0.291305	0.307394	0.299716	0.30891	0.283455	0.348031	-0.238	-0.236094	-0.249636	-0.206323	-0.229154	-0.234408	-0.243907	-0.168508	-1.151	-1.16441	-1.12471	-1.13928	-1.1623	-1.1229	-1.14988	-1.07069
57852	0	0	0	-0.294	-0.299343	-0.327695	-0.279606	-0.295284	-0.31809	-0.254545	-0.259969	0.172	0.178906	0.160364	0.181677	0.166846	0.175592	0.202093	0.141492	-1.086	-1.08041	-1.13671	-1.09928	-1.0883	-1.1949	-1.05088	-0.969692
57851	0	0	0	-0.693	-0.697343	-0.721695	-0.694606	-0.701284	-0.70309	-0.610545	-0.613969	-1.349	-1.35609	-1.35964	-1.34732	-1.34015	-1.34641	-1.33791	-1.40351	-1.063	-1.05941	-0.969706	-1.06228	-1.0683	-1.0429	-1.00688	-0.965692
57916	0	0	0	1.271	1.24366	1.22231	1.26339	1.26672	1.29191	1.23446	1.23103	-0.216	-0.212094	-0.227636	-0.219323	-0.207154	-0.212408	-0.220907	-0.208508	0.434	0.433595	0.410294	0.430717	0.436698	0.386098	0.416121	0.281308
57873	0	0	0	-0.133	-0.155343	-0.164695	-0.143606	-0.143284	-0.13709	-0.165545	-0.109969	-0.821	-0.818094	-0.832636	-0.785323	-0.812154	-0.818408	-0.829907	-0.767508	-0.996	-0.988405	-0.911706	-0.999283	-1.0073	-0.930902	-1.00288	-0.969692
57875	0	0	0	0.227	0.199657	0.189305	0.210394	0.215716	0.25591	0.230455	0.218031	-0.293	-0.296094	-0.279636	-0.243323	-0.297154	-0.291408	-0.287907	-0.353508	-0.78	-0.779405	-0.773706	-0.800283	-0.788302	-0.766902	-0.763879	-0.809692
57874	0	0	0	0.383	0.357657	0.337305	0.388394	0.372716	0.33191	0.382455	0.318031	-0.558	-0.559094	-0.568636	-0.561323	-0.563154	-0.553408	-0.493907	-0.565508	-0.796	-0.790405	-0.878706	-0.808283	-0.799302	-0.792902	-0.785879	-0.698692
57879	0	0	0	0.003	-0.00734252	-0.0386949	0.00439373	0.000715667	0.0169096	-0.00354467	-0.00396902	-0.576	-0.577094	-0.586636	-0.608323	-0.581154	-0.572408	-0.565907	-0.656508	-0.781	-0.776405	-0.776706	-0.777283	-0.784302	-0.811902	-0.761879	-0.759692
57764	0	0	0	-0.718	-0.731343	-0.751695	-0.720606	-0.726284	-0.70809	-0.721545	-0.710969	-0.441	-0.446094	-0.451636	-0.442323	-0.446154	-0.437408	-0.411907	-0.472508	-0.742	-0.743405	-0.705706	-0.739283	-0.749302	-0.682902	-0.782879	-0.791692
57882	0	0	0	-0.666	-0.673343	-0.709695	-0.663606	-0.679284	-0.67709	-0.660545	-0.660969	-0.12	-0.120094	-0.131636	-0.129323	-0.124154	-0.116408	-0.0739073	-0.218508	-1.085	-1.09041	-0.997706	-1.08328	-1.0963	-1.0859	-1.07188	-1.05369
57920	0	0	1	0.532	0.532657	0.483305	0.511394	0.523716	0.50991	0.563455	0.592031	-1.218	-1.22109	-1.20464	-1.20632	-1.20915	-1.22341	-1.23791	-1.29651	0.226	0.222595	0.201294	0.202717	0.229698	0.241098	0.200121	0.137308
57907	0	0	0	-0.341	-0.357343	-0.371695	-0.334606	-0.350284	-0.32509	-0.312545	-0.330969	-0.52	-0.522094	-0.506636	-0.508323	-0.524154	-0.517408	-0.480907	-0.617508	-0.687	-0.685405	-0.727706	-0.703283	-0.683302	-0.688902	-0.665879	-0.737692
57905	0	0	0	-0.247	-0.278343	-0.269695	-0.262606	-0.252284	-0.23709	-0.234545	-0.198969	-1.067	-1.06609	-1.05364	-1.04732	-1.05815	-1.06341	-1.07591	-1.12451	-0.406	-0.408405	-0.401706	-0.429283	-0.408302	-0.366902	-0.410879	-0.443692
58099	0	0	0	0.22	0.240657	0.184305	0.227394	0.224716	0.24191	0.221455	0.199031	0.27	0.274906	0.258364	0.262677	0.264846	0.272592	0.319093	0.258492	-0.642	-0.642405	-0.658706	-0.629283	-0.649302	-0.641902	-0.591879	-0.620692
57880	0	0	0	-0.214	-0.185343	-0.268695	-0.201606	-0.215284	-0.19209	-0.192545	-0.214969	0.047	0.0539056	0.035364	0.0566768	0.0418464	0.0505921	0.0800927	-0.0535076	-1.27	-1.28641	-1.21771	-1.28128	-1.2753	-1.2469	-1.24688	-1.29069
57886	0	0	0	-0.285	-0.260343	-0.333695	-0.285606	-0.290284	-0.29509	-0.245545	-0.263969	-0.786	-0.783094	-0.796636	-0.823323	-0.791154	-0.783408	-0.750907	-0.866508	-0.507	-0.516405	-0.426706	-0.512283	-0.511302	-0.441902	-0.533879	-0.550692
57883	0	0	1	-0.537	-0.546343	-0.570695	-0.530606	-0.550284	-0.60709	-0.544545	-0.553969	0.071	0.0809056	0.059364	0.0826768	0.0658464	0.0735921	0.0830927	-0.0535076	-0.588	-0.591405	-0.598706	-0.590283	-0.588302	-0.666902	-0.574879	-0.582692
57884	0	0	0	0.196	0.165657	0.165305	0.186394	0.178716	0.20791	0.234455	0.110031	-0.394	-0.393094	-0.404636	-0.360323	-0.385154	-0.408408	-0.367907	-0.537508	0.108	0.107595	0.0542936	0.0937166	0.109698	0.100098	0.102121	0.0363081
57913	0	0	0	0.034	0.0156575	0.0073051	0.0423937	0.0337157	0.0479096	-0.00454467	-0.00696902	-0.965	-0.958094	-0.951636	-0.940323	-0.956154	-0.962408	-0.993907	-1.04451	-0.446	-0.455405	-0.355706	-0.445283	-0.445302	-0.386902	-0.468879	-0.429692
57925	0	0	0	-0.238	-0.263343	-0.279695	-0.256606	-0.237284	-0.18409	-0.249545	-0.242969	-1.189	-1.18909	-1.19964	-1.16932	-1.18015	-1.18641	-1.18091	-1.27951	-0.296	-0.297405	-0.234706	-0.300283	-0.295302	-0.227902	-0.296879	-0.309692
57914	0	0	0	-0.081	-0.0953425	-0.116695	-0.0676063	-0.0812843	-0.10609	-0.0695447	-0.097969	0.127	0.129906	0.115364	0.140677	0.122846	0.129592	0.163093	0.0534924	-0.359	-0.363405	-0.370706	-0.367283	-0.354302	-0.352902	-0.343879	-0.357692
57917	0	0	0	-1.27	-1.28834	-1.27469	-1.26961	-1.28228	-1.24609	-1.23454	-1.24597	-0.809	-0.798094	-0.819636	-0.792323	-0.813154	-0.805408	-0.805907	-0.948508	-0.829	-0.833405	-0.692706	-0.824283	-0.838302	-0.729902	-0.847879	-0.765692
57912	0	0	0	0.115	0.142657	0.0773051	0.121394	0.122716	0.14891	0.0884553	0.122031	0.003	0.0119056	0.016364	0.0366768	-0.00215363	0.00559212	-0.0149073	0.0544924	-0.136	-0.135405	-0.0847064	-0.132283	-0.141302	-0.130902	-0.159879	-0.154692
57915	0	0	0	-0.564	-0.584343	-0.592695	-0.554606	-0.567284	-0.58509	-0.572545	-0.578969	0.336	0.344906	0.349364	0.349677	0.331846	0.338592	0.379093	0.277492	-0.891	-0.889405	-0.971706	-0.899283	-0.887302	-0.971902	-0.863879	-0.832692
57919	0	0	0	0.097	0.0826575	0.0513051	0.0943937	0.0877157	0.13891	0.102455	0.162031	0.006	0.00290564	0.019364	0.0176768	0.000846374	0.00759212	0.0310927	-0.109508	-0.68	-0.686405	-0.761706	-0.680283	-0.682302	-0.728902	-0.700879	-0.795692
57430	0	0	0	0.331	0.322657	0.288305	0.326394	0.322716	0.34491	0.308455	0.256031	-0.177	-0.176094	-0.163636	-0.157323	-0.181154	-0.174408	-0.114907	-0.295508	-0.624	-0.619405	-0.707706	-0.630283	-0.626302	-0.579902	-0.619879	-0.635692
58103	0	0	0	-0.553	-0.517343	-0.596695	-0.560606	-0.558284	-0.53809	-0.526545	-0.677969	-0.28	-0.281094	-0.291636	-0.255323	-0.285154	-0.276408	-0.269907	-0.415508	-0.67	-0.673405	-0.647706	-0.679283	-0.669302	-0.614902	-0.647879	-0.609692
57909	0	0	0	-0.656	-0.678343	-0.700695	-0.654606	-0.650284	-0.63809	-0.661545	-0.638969	0.306	0.298906	0.294364	0.351677	0.300846	0.307592	0.318093	0.338492	-1.058	-1.05441	-0.930706	-1.06128	-1.0633	-1.0089	-1.06388	-1.02769
57908	0	0	0	0.003	-0.0103425	-0.0266949	0.0103937	0.00471567	0.0319096	0.0444553	-0.046969	0.146	0.155906	0.159364	0.167677	0.154846	0.149592	0.147093	0.111492	-1.071	-1.06941	-1.15871	-1.08128	-1.0693	-1.0339	-1.07188	-1.06669
57911	0	0	0	0.27	0.281657	0.249305	0.272394	0.263716	0.26591	0.290455	0.232031	-0.695	-0.699094	-0.681636	-0.696323	-0.686154	-0.692408	-0.703907	-0.719508	-0.595	-0.604405	-0.582706	-0.601283	-0.600302	-0.548902	-0.583879	-0.607692
57910	0	0	0	0.309	0.337657	0.287305	0.318394	0.316716	0.26491	0.292455	0.278031	0.116	0.116906	0.105364	0.0916768	0.110846	0.118592	0.107093	0.213492	-0.071	-0.063405	-0.250706	-0.0662834	-0.0693022	-0.229902	-0.0528793	-0.124692
57923	0	0	0	0.327	0.343657	0.295305	0.331394	0.325716	0.33391	0.332455	0.288031	-0.245	-0.248094	-0.231636	-0.201323	-0.236154	-0.258408	-0.290907	-0.130508	-0.358	-0.366405	-0.301706	-0.357283	-0.364302	-0.366902	-0.356879	-0.463692
58067	0	0	0	0.233	0.260657	0.201305	0.238394	0.234716	0.21591	0.190455	0.167031	-0.018	-0.0170944	-0.00463599	0.00567681	-0.0231536	-0.0144079	-0.000907252	-0.0435076	-0.212	-0.207405	-0.291706	-0.208283	-0.212302	-0.301902	-0.185879	-0.230692
58109	0	0	0	0.36	0.344657	0.320305	0.365394	0.357716	0.36291	0.356455	0.347031	-0.46	-0.464094	-0.446636	-0.428323	-0.464154	-0.457408	-0.467907	-0.497508	-0.678	-0.673405	-0.641706	-0.684283	-0.683302	-0.626902	-0.710879	-0.717692
58107	0	0	0	0.124	0.0826575	0.0983051	0.0913937	0.110716	0.13791	0.0884553	0.100031	-0.087	-0.0840944	-0.098636	-0.0513232	-0.0781536	-0.0924079	-0.110907	-0.218508	0.343	0.339595	0.342294	0.327717	0.350698	0.358098	0.349121	0.252308
58104	0	0	0	-0.319	-0.292343	-0.371695	-0.314606	-0.331284	-0.31409	-0.261545	-0.266969	-0.734	-0.735094	-0.745636	-0.709323	-0.739154	-0.731408	-0.775907	-0.758508	-0.33	-0.344405	-0.264706	-0.331283	-0.335302	-0.265902	-0.325879	-0.365692
58068	0	0	0	-0.042	-0.0553425	-0.0686949	-0.0326063	-0.0462843	-0.0170904	-0.0555447	-0.026969	0.331	0.331906	0.344364	0.355677	0.339846	0.334592	0.335093	0.231492	-0.624	-0.623405	-0.588706	-0.619283	-0.629302	-0.568902	-0.686879	-0.680692
58097	0	0	0	0.199	0.215657	0.172305	0.177394	0.188716	0.23591	0.140455	0.152031	-0.676	-0.677094	-0.686636	-0.639323	-0.667154	-0.673408	-0.689907	-0.702508	-0.267	-0.283405	-0.274706	-0.282283	-0.269302	-0.259902	-0.310879	-0.351692
59762	0	0	1	-0.316	-0.303343	-0.355695	-0.351606	-0.309284	-0.28309	-0.312545	-0.290969	-0.981	-0.983094	-0.990636	-0.950323	-0.972154	-0.979408	-0.964907	-1.14751	-0.352	-0.342405	-0.373706	-0.367283	-0.350302	-0.336902	-0.312879	-0.425692
58069	0	0	0	-0.192	-0.204343	-0.226695	-0.181606	-0.200284	-0.19009	-0.169545	-0.268969	-0.676	-0.678094	-0.686636	-0.667323	-0.680154	-0.671408	-0.637907	-0.843508	-0.273	-0.264405	-0.240706	-0.281283	-0.275302	-0.262902	-0.252879	-0.270692
58098	0	0	0	0.443	0.444657	0.405305	0.442394	0.446716	0.38691	0.366455	0.487031	-0.599	-0.602094	-0.585636	-0.622323	-0.604154	-0.596408	-0.548907	-0.707508	0.11	0.103595	0.00729364	0.103717	0.115698	-0.0559024	0.0941207	0.0173081
58228	0	0	0	0.319	0.303657	0.300305	0.311394	0.325716	0.31091	0.293455	0.329031	0.693	0.693906	0.680364	0.716677	0.688846	0.696592	0.708093	0.719492	-0.077	-0.068405	-0.138706	-0.0852834	-0.0743022	-0.179902	-0.0538793	-0.131692
59013	0	0	0	0.437	0.425657	0.410305	0.428394	0.427716	0.41091	0.460455	0.406031	-0.666	-0.664094	-0.652636	-0.641323	-0.670154	-0.681408	-0.622907	-0.833508	0.871	0.879595	0.689294	0.867717	0.880698	0.826098	0.912121	0.740308
58102	0	0	0	-0.4	-0.410343	-0.432695	-0.405606	-0.404284	-0.37309	-0.401545	-0.380969	-0.314	-0.312094	-0.325636	-0.294323	-0.319154	-0.311408	-0.346907	-0.317508	-1.332	-1.32941	-1.30071	-1.31828	-1.3373	-1.2679	-1.33988	-1.15069
58329	0	0	0	-0.722	-0.688343	-0.755695	-0.721606	-0.713284	-0.70409	-0.711545	-0.688969	-0.52	-0.522094	-0.531636	-0.517323	-0.511154	-0.518408	-0.500907	-0.609508	-0.985	-0.994405	-0.966706	-0.996283	-0.987302	-0.926902	-0.932879	-0.963692
58163	0	0	0	0.625	0.652657	0.589305	0.626394	0.621716	0.61491	0.590455	0.570031	-0.253	-0.251094	-0.264636	-0.238323	-0.257154	-0.248408	-0.240907	-0.295508	-0.631	-0.633405	-0.701706	-0.643283	-0.626302	-0.626902	-0.636879	-0.642692
58319	0	0	0	-0.907	-0.923343	-0.932695	-0.908606	-0.912284	-0.91909	-0.890545	-0.881969	-0.499	-0.488094	-0.485636	-0.461323	-0.490154	-0.496408	-0.495907	-0.595508	-0.588	-0.600405	-0.549706	-0.591283	-0.582302	-0.545902	-0.595879	-0.588692
59743	0	0	0	0.644	0.617657	0.617305	0.613394	0.634716	0.65691	0.624455	0.610031	-1.154	-1.15409	-1.14064	-1.13332	-1.14515	-1.16841	-1.16391	-1.17851	-0.133	-0.135405	-0.136706	-0.166283	-0.133302	-0.0959024	-0.127879	-0.220692
58108	0	0	0	-0.254	-0.231343	-0.312695	-0.248606	-0.256284	-0.25809	-0.282545	-0.251969	-0.689	-0.686094	-0.699636	-0.694323	-0.694154	-0.686408	-0.651907	-0.787508	-0.211	-0.218405	-0.219706	-0.206283	-0.210302	-0.219902	-0.216879	-0.258692
58106	0	0	0	0.769	0.739657	0.727305	0.734394	0.759716	0.78291	0.750455	0.737031	-0.542	-0.545094	-0.528636	-0.505323	-0.533154	-0.540408	-0.539907	-0.637508	-0.127	-0.120405	-0.128706	-0.158283	-0.126302	-0.0989024	-0.169879	-0.201692
58132	0	0	0	0.644	0.634657	0.596305	0.645394	0.634716	0.64891	0.705455	0.620031	-0.596	-0.599094	-0.607636	-0.584323	-0.601154	-0.592408	-0.563907	-0.715508	-0.246	-0.241405	-0.258706	-0.257283	-0.248302	-0.182902	-0.223879	-0.349692
58266	0	0	0	-0.177	-0.197343	-0.210695	-0.179606	-0.171284	-0.17409	-0.182545	-0.188969	-0.575	-0.581094	-0.561636	-0.585323	-0.580154	-0.571408	-0.546907	-0.567508	-0.397	-0.393405	-0.348706	-0.405283	-0.402302	-0.441902	-0.408879	-0.447692
58284	0	0	0	0.188	0.205657	0.151305	0.200394	0.189716	0.20791	0.181455	0.178031	-0.317	-0.318094	-0.328636	-0.332323	-0.322154	-0.313408	-0.302907	-0.372508	-0.653	-0.660405	-0.620706	-0.645283	-0.660302	-0.692902	-0.638879	-0.684692
58265	0	0	0	0.064	0.0456575	0.0373051	0.0413937	0.0607157	0.0359096	0.0434553	0.041031	-0.534	-0.535094	-0.545636	-0.497323	-0.525154	-0.531408	-0.513907	-0.626508	0.113	0.112595	0.0352936	0.0867166	0.118698	0.00509758	0.0981207	0.0243081
58267	0	0	0	0.361	0.385657	0.320305	0.349394	0.364716	0.34091	0.334455	0.319031	-0.72	-0.722094	-0.730636	-0.696323	-0.725154	-0.716408	-0.701907	-0.781508	0.522	0.533595	0.473294	0.510717	0.528698	0.489098	0.550121	0.402308
58268	0	0	0	-0.273	-0.282343	-0.297695	-0.289606	-0.280284	-0.26009	-0.295545	-0.281969	-0.812	-0.811094	-0.798636	-0.817323	-0.816154	-0.806408	-0.753907	-0.894508	-0.531	-0.525405	-0.536706	-0.540283	-0.532302	-0.527902	-0.493879	-0.601692
58312	0	0	0	-0.179	-0.203343	-0.234695	-0.197606	-0.184284	-0.12709	-0.180545	-0.169969	-0.587	-0.593094	-0.573636	-0.556323	-0.578154	-0.584408	-0.588907	-0.608508	-0.712	-0.709405	-0.718706	-0.711283	-0.716302	-0.698902	-0.735879	-0.724692
58296	0	0	0	0.076	0.0746575	0.0513051	0.0633937	0.0727157	0.0789096	0.0714553	0.015031	0.038	0.0479056	0.051364	0.0756768	0.0468464	0.0405921	-0.0149073	-0.0455076	-0.177	-0.176405	-0.174706	-0.181283	-0.174302	-0.167902	-0.149879	-0.195692
59738	0	0	0	-0.115	-0.136343	-0.141695	-0.122606	-0.113284	-0.0800904	-0.117545	-0.077969	-0.545	-0.546094	-0.556636	-0.494323	-0.536154	-0.543408	-0.535907	-0.586508	-0.321	-0.334405	-0.265706	-0.351283	-0.320302	-0.280902	-0.328879	-0.385692
58306	0	0	0	-0.874	-0.882343	-0.915695	-0.872606	-0.876284	-0.85609	-0.842545	-0.779969	-1.121	-1.10609	-1.10764	-1.09432	-1.11215	-1.11741	-1.16491	-1.21051	-0.176	-0.171405	-0.277706	-0.170283	-0.172302	-0.215902	-0.174879	-0.216692
58304	0	0	0	0.207	0.180657	0.152305	0.202394	0.203716	0.21091	0.201455	0.227031	-0.3	-0.310094	-0.286636	-0.266323	-0.291154	-0.297408	-0.315907	-0.274508	-0.149	-0.151405	-0.258706	-0.151283	-0.146302	-0.129902	-0.146879	-0.201692
58726	0	0	0	-0.229	-0.204343	-0.274695	-0.224606	-0.231284	-0.20009	-0.217545	-0.175969	0.178	0.176906	0.166364	0.197677	0.186846	0.181592	0.197093	0.0454924	-0.215	-0.209405	-0.228706	-0.217283	-0.213302	-0.174902	-0.231879	-0.272692
58309	0	0	0	0.319	0.303657	0.279305	0.303394	0.315716	0.38091	0.324455	0.221031	-0.414	-0.412094	-0.400636	-0.378323	-0.405154	-0.412408	-0.406907	-0.498508	-0.268	-0.267405	-0.308706	-0.274283	-0.265302	-0.254902	-0.290879	-0.303692
58305	0	0	0	-0.374	-0.404343	-0.413695	-0.387606	-0.383284	-0.35009	-0.406545	-0.440969	-0.837	-0.841094	-0.823636	-0.843323	-0.841154	-0.834408	-0.854907	-0.810508	-0.008	-0.00940501	0.0502936	-0.0122834	-0.0103022	0.0320976	-0.0208793	-0.0306919
58291	0	0	0	0.488	0.464657	0.454305	0.475394	0.474716	0.53891	0.506455	0.434031	-0.373	-0.379094	-0.359636	-0.336323	-0.364154	-0.370408	-0.418907	-0.450508	-0.454	-0.446405	-0.419706	-0.462283	-0.457302	-0.408902	-0.420879	-0.528692
58292	0	0	0	0.14	0.116657	0.0913051	0.135394	0.132716	0.12991	0.155455	0.105031	-0.383	-0.381094	-0.369636	-0.341323	-0.374154	-0.380408	-0.386907	-0.457508	-0.843	-0.846405	-0.827706	-0.850283	-0.842302	-0.896902	-0.810879	-0.822692
58297	0	0	0	0.295	0.271657	0.258305	0.256394	0.292716	0.32391	0.272455	0.264031	0.449	0.441906	0.462364	0.481677	0.457846	0.462592	0.420093	0.459492	-0.404	-0.406405	-0.463706	-0.426283	-0.401302	-0.449902	-0.416879	-0.475692
58315	0	0	0	0.045	0.0246575	0.0273051	0.0333937	0.0377157	0.0369096	-0.00254467	0.036031	-0.177	-0.174094	-0.163636	-0.144323	-0.168154	-0.162408	-0.205907	-0.222508	-0.179	-0.181405	-0.178706	-0.186283	-0.181302	-0.176902	-0.219879	-0.254692
58294	0	0	0	0.626	0.609657	0.573305	0.614394	0.623716	0.61191	0.640455	0.611031	0.172	0.164906	0.185364	0.206677	0.180846	0.173592	0.192093	0.208492	-0.019	-0.016405	-0.158706	-0.0172834	-0.0163022	-0.0429024	0.00912068	-0.0606919
58331	0	0	0	-0.159	-0.172343	-0.186695	-0.163606	-0.151284	-0.19609	-0.212545	-0.162969	-0.531	-0.525094	-0.542636	-0.495323	-0.522154	-0.526408	-0.513907	-0.628508	-1.225	-1.22441	-1.21371	-1.21428	-1.2323	-1.2069	-1.13388	-1.08069
58318	0	0	0	0.534	0.552657	0.493305	0.536394	0.525716	0.53891	0.560455	0.534031	0.44	0.448906	0.453364	0.499677	0.448846	0.441592	0.382093	0.390492	0.045	0.041595	0.0632936	0.0467166	0.0406978	0.0880976	0.00512068	-0.0266919
58317	0	0	0	0.614	0.606657	0.571305	0.622394	0.619716	0.56291	0.618455	0.640031	-0.505	-0.494094	-0.516636	-0.489323	-0.496154	-0.501408	-0.503907	-0.478508	-0.235	-0.237405	-0.329706	-0.243283	-0.230302	-0.342902	-0.261879	-0.337692
58295	0	0	0	0.129	0.109657	0.0743051	0.129394	0.133716	0.0959096	0.147455	0.203031	-0.132	-0.144094	-0.118636	-0.0953232	-0.123154	-0.147408	-0.152907	-0.128508	-0.339	-0.340405	-0.411706	-0.339283	-0.338302	-0.353902	-0.306879	-0.372692
58316	0	0	0	-0.179	-0.195343	-0.213695	-0.178606	-0.183284	-0.13509	-0.190545	-0.231969	0.121	0.124906	0.109364	0.137677	0.129846	0.122592	0.124093	0.190492	-0.746	-0.740405	-0.729706	-0.740283	-0.750302	-0.771902	-0.711879	-0.788692
58330	0	0	0	-0.11	-0.114343	-0.143695	-0.0956063	-0.0952843	-0.14409	-0.160545	-0.116969	-0.089	-0.0860944	-0.075636	-0.0853232	-0.0801536	-0.0854079	-0.113907	0.0124924	-1.018	-1.01841	-0.991706	-1.02128	-1.0203	-0.981902	-0.929879	-0.927692
58321	0	0	0	-0.82	-0.828343	-0.852695	-0.818606	-0.813284	-0.82409	-0.844545	-0.845969	0.078	0.0839056	0.067364	0.0706768	0.0738464	0.0815921	0.141093	-0.0125076	-1.281	-1.29241	-1.19471	-1.27928	-1.2853	-1.2609	-1.26588	-1.29969
58322	0	0	0	0.652	0.638657	0.601305	0.663394	0.654716	0.61591	0.681455	0.635031	-0.326	-0.322094	-0.337636	-0.338323	-0.331154	-0.339408	-0.302907	-0.389508	-0.364	-0.348405	-0.350706	-0.361283	-0.366302	-0.325902	-0.380879	-0.452692
58323	0	0	0	0.181	0.211657	0.157305	0.179394	0.175716	0.15691	0.137455	0.211031	-0.127	-0.118094	-0.138636	-0.125323	-0.132154	-0.123408	-0.128907	-0.204508	-0.244	-0.249405	-0.286706	-0.237283	-0.247302	-0.251902	-0.290879	-0.318692
58998	0	0	0	-0.581	-0.598343	-0.608695	-0.587606	-0.576284	-0.54509	-0.612545	-0.629969	-0.757	-0.761094	-0.767636	-0.747323	-0.748154	-0.769408	-0.764907	-0.726508	-0.911	-0.932405	-0.774706	-0.914283	-0.920302	-0.891902	-0.845879	-0.917692
58324	0	0	0	-0.374	-0.381343	-0.407695	-0.375606	-0.369284	-0.36809	-0.328545	-0.369969	-0.331	-0.327094	-0.342636	-0.307323	-0.336154	-0.327408	-0.276907	-0.375508	-0.741	-0.739405	-0.672706	-0.731283	-0.743302	-0.710902	-0.721879	-0.750692
58448	0	0	0	-0.344	-0.352343	-0.377695	-0.345606	-0.353284	-0.34609	-0.339545	-0.316969	-0.121	-0.117094	-0.131636	-0.0883232	-0.112154	-0.116408	-0.0989073	-0.195508	-0.41	-0.413405	-0.437706	-0.406283	-0.406302	-0.437902	-0.414879	-0.469692
58529	0	0	0	-0.746	-0.754343	-0.775695	-0.742606	-0.743284	-0.73909	-0.730545	-0.754969	0.091	0.0919056	0.104364	0.125677	0.0998464	0.0935921	0.0840927	0.0904924	-0.35	-0.349405	-0.405706	-0.349283	-0.354302	-0.327902	-0.371879	-0.410692
58332	0	0	0	-0.815	-0.819343	-0.850695	-0.810606	-0.811284	-0.75809	-0.769545	-0.852969	-0.864	-0.867094	-0.874636	-0.846323	-0.855154	-0.860408	-0.872907	-0.924508	-1.408	-1.41341	-1.29771	-1.40228	-1.4113	-1.3929	-1.33088	-1.23469
58449	0	0	0	0.695	0.668657	0.659305	0.669394	0.686716	0.70391	0.663455	0.651031	-0.258	-0.254094	-0.244636	-0.223323	-0.249154	-0.255408	-0.278907	-0.275508	-0.232	-0.226405	-0.250706	-0.250283	-0.233302	-0.197902	-0.210879	-0.270692
58311	0	0	0	0.923	0.889657	0.880305	0.896394	0.921716	0.91291	0.894455	0.830031	-0.694	-0.701094	-0.680636	-0.663323	-0.685154	-0.691408	-0.730907	-0.684508	-0.287	-0.281405	-0.249706	-0.308283	-0.285302	-0.262902	-0.321879	-0.352692
58510	0	0	0	-0.455	-0.465343	-0.492695	-0.447606	-0.458284	-0.45309	-0.428545	-0.383969	0.071	0.0639056	0.059364	0.0866768	0.0798464	0.0725921	0.0610927	0.0774924	-0.692	-0.694405	-0.669706	-0.686283	-0.699302	-0.613902	-0.708879	-0.761692
58466	0	0	0	-0.537	-0.559343	-0.566695	-0.552606	-0.542284	-0.55709	-0.563545	-0.547969	-0.146	-0.140094	-0.157636	-0.124323	-0.150154	-0.141408	-0.0859073	-0.248508	-0.506	-0.518405	-0.567706	-0.515283	-0.506302	-0.562902	-0.511879	-0.549692
58310	0	0	0	-0.091	-0.125343	-0.139695	-0.109606	-0.0932843	-0.15009	-0.159545	-0.102969	-0.74	-0.732094	-0.726636	-0.717323	-0.731154	-0.737408	-0.781907	-0.760508	0.611	0.613595	0.468294	0.602717	0.621698	0.529098	0.614121	0.503308
58461	0	0	0	0.587	0.607657	0.547305	0.593394	0.594716	0.54291	0.565455	0.631031	-0.112	-0.119094	-0.123636	-0.0713232	-0.117154	-0.108408	-0.0839073	-0.112508	0.269	0.258595	0.221294	0.272717	0.271698	0.226098	0.244121	0.168308
58453	0	0	0	-0.008	-0.0333425	-0.0526949	-0.0246063	-0.00928433	-0.00409042	0.000455327	-0.040969	-0.065	-0.0680944	-0.051636	-0.0303232	-0.0561536	-0.0634079	-0.0599073	-0.0355076	-0.648	-0.631405	-0.638706	-0.654283	-0.652302	-0.589902	-0.601879	-0.541692
58463	0	0	0	-0.054	-0.0663425	-0.102695	-0.0676063	-0.0552843	-0.0830904	-0.120545	-0.064969	-0.422	-0.409094	-0.432636	-0.400323	-0.426154	-0.419408	-0.407907	-0.511508	-0.863	-0.868405	-0.846706	-0.855283	-0.865302	-0.913902	-0.850879	-0.807692
58459	0	0	1	0.511	0.480657	0.466305	0.497394	0.492716	0.45791	0.521455	0.436031	0.262	0.266906	0.249364	0.283677	0.270846	0.249592	0.235093	0.145492	-0.489	-0.492405	-0.580706	-0.506283	-0.488302	-0.530902	-0.492879	-0.451692
58460	0	0	0	0.291	0.280657	0.253305	0.290394	0.293716	0.27991	0.317455	0.294031	0.271	0.274906	0.284364	0.286677	0.265846	0.274592	0.295093	0.294492	-0.812	-0.803405	-0.830706	-0.812283	-0.812302	-0.838902	-0.801879	-0.767692
58452	0	0	0	-0.27	-0.278343	-0.303695	-0.291606	-0.271284	-0.24609	-0.238545	-0.320969	-0.567	-0.563094	-0.578636	-0.552323	-0.558154	-0.582408	-0.597907	-0.568508	-0.297	-0.295405	-0.399706	-0.302283	-0.295302	-0.380902	-0.257879	-0.363692
58464	0	0	1	-0.542	-0.553343	-0.578695	-0.550606	-0.548284	-0.53409	-0.497545	-0.617969	-0.096	-0.0930944	-0.082636	-0.0633232	-0.0871536	-0.109408	-0.101907	-0.223508	0.061	0.054595	-0.0577064	0.0597166	0.0646978	-0.0129024	0.0651207	-0.0136919
58462	0	0	0	-0.32	-0.301343	-0.338695	-0.330606	-0.315284	-0.29209	-0.356545	-0.301969	0.308	0.302906	0.296364	0.334677	0.302846	0.310592	0.351093	0.361492	-1.273	-1.27241	-1.22171	-1.25828	-1.2903	-1.2249	-1.22488	-1.22369
58468	0	0	0	0.536	0.513657	0.501305	0.519394	0.532716	0.49791	0.479455	0.513031	0.008	0.0149056	0.021364	0.0106768	0.00384637	0.0125921	0.0280927	-0.00150761	-0.488	-0.479405	-0.513706	-0.489283	-0.491302	-0.511902	-0.455879	-0.456692
58451	0	0	0	-0.146	-0.159343	-0.191695	-0.166606	-0.137284	-0.12109	-0.209545	-0.129969	-0.848	-0.850094	-0.834636	-0.827323	-0.839154	-0.844408	-0.860907	-0.816508	-0.756	-0.748405	-0.719706	-0.741283	-0.760302	-0.738902	-0.765879	-0.714692
58454	0	0	0	0.201	0.179657	0.144305	0.192394	0.209716	0.14391	0.144455	0.144031	-0.453	-0.456094	-0.439636	-0.446323	-0.444154	-0.450408	-0.456907	-0.435508	-0.689	-0.686405	-0.743706	-0.693283	-0.692302	-0.858902	-0.625879	-0.647692
58458	0	0	0	-0.099	-0.0793425	-0.115695	-0.113606	-0.103284	-0.0760904	-0.165545	-0.108969	-0.078	-0.0830944	-0.089636	-0.0223232	-0.0691536	-0.0744079	-0.0979073	0.0404924	-0.791	-0.802405	-0.733706	-0.791283	-0.798302	-0.737902	-0.745879	-0.816692
58469	0	0	0	0.126	0.112657	0.0693051	0.130394	0.124716	0.11891	0.111455	0.101031	-0.227	-0.226094	-0.213636	-0.205323	-0.218154	-0.223408	-0.268907	-0.108508	-0.572	-0.567405	-0.520706	-0.562283	-0.578302	-0.542902	-0.559879	-0.542692
58490	0	0	0	0.438	0.428657	0.397305	0.450394	0.444716	0.40091	0.392455	0.427031	-0.268	-0.262094	-0.278636	-0.247323	-0.259154	-0.265408	-0.232907	-0.212508	-0.251	-0.244405	-0.301706	-0.257283	-0.251302	-0.250902	-0.228879	-0.297692
58491	0	0	0	-0.346	-0.313343	-0.390695	-0.336606	-0.347284	-0.35709	-0.325545	-0.345969	-0.587	-0.594094	-0.597636	-0.573323	-0.591154	-0.582408	-0.547907	-0.706508	-0.929	-0.930405	-0.828706	-0.918283	-0.938302	-0.991902	-0.935879	-0.958692
58539	0	0	0	0.479	0.450657	0.430305	0.474394	0.475716	0.46891	0.458455	0.425031	0.265	0.263906	0.278364	0.262677	0.273846	0.267592	0.278093	0.316492	0.204	0.201595	0.174294	0.198717	0.205698	0.190098	0.173121	0.134308
58532	0	0	1	0.894	0.874657	0.852305	0.889394	0.892716	0.89091	0.893455	0.903031	-0.21	-0.211094	-0.196636	-0.156323	-0.201154	-0.224408	-0.234907	-0.198508	-0.047	-0.041405	-0.0277064	-0.0392834	-0.0483022	-0.0419024	-0.0968793	-0.175692
58536	0	0	0	-0.739	-0.746343	-0.767695	-0.742606	-0.734284	-0.69109	-0.723545	-0.702969	-0.542	-0.536094	-0.528636	-0.535323	-0.546154	-0.539408	-0.526907	-0.622508	-1.381	-1.38541	-1.26671	-1.37328	-1.3893	-1.3329	-1.40488	-1.32569
58533	0	0	0	-0.314	-0.329343	-0.360695	-0.330606	-0.309284	-0.26409	-0.311545	-0.280969	-0.274	-0.277094	-0.285636	-0.256323	-0.279154	-0.288408	-0.266907	-0.250508	-0.77	-0.771405	-0.725706	-0.770283	-0.777302	-0.691902	-0.785879	-0.805692
58535	0	0	0	-0.991	-0.962343	-1.04369	-0.983606	-0.978284	-0.95509	-0.999545	-0.920969	-1.538	-1.53209	-1.54764	-1.55332	-1.54315	-1.53441	-1.47991	-1.71351	-1.147	-1.17541	-1.10671	-1.14728	-1.1473	-1.1209	-1.18988	-1.08869
58717	0	0	0	-0.863	-0.830343	-0.906695	-0.869606	-0.858284	-0.80409	-0.831545	-0.825969	-0.775	-0.779094	-0.786636	-0.763323	-0.780154	-0.770408	-0.738907	-0.855508	-1.101	-1.10841	-1.03971	-1.08428	-1.1093	-1.0479	-1.10788	-1.07169
58534	0	0	0	0.794	0.809657	0.745305	0.800394	0.795716	0.74491	0.767455	0.779031	0.632	0.628906	0.620364	0.644677	0.627846	0.635592	0.641093	0.640492	-0.461	-0.462405	-0.537706	-0.461283	-0.465302	-0.530902	-0.409879	-0.478692
58587	0	0	0	-0.585	-0.603343	-0.617695	-0.594606	-0.577284	-0.56809	-0.652545	-0.580969	-0.73	-0.730094	-0.740636	-0.722323	-0.735154	-0.726408	-0.705907	-0.736508	-0.562	-0.559405	-0.476706	-0.558283	-0.570302	-0.651902	-0.529879	-0.595692
58582	0	0	0	-0.219	-0.198343	-0.258695	-0.209606	-0.220284	-0.22609	-0.180545	-0.221969	-0.547	-0.540094	-0.533636	-0.539323	-0.551154	-0.544408	-0.520907	-0.566508	-0.051	-0.047405	-0.00370636	-0.0492834	-0.0533022	-0.0239024	-0.0718793	-0.136692
58550	0	0	0	0.099	0.0936575	0.0633051	0.0943937	0.0847157	0.0689096	0.0914553	0.065031	-0.268	-0.259094	-0.279636	-0.253323	-0.259154	-0.264408	-0.288907	-0.400508	-0.211	-0.210405	-0.342706	-0.213283	-0.207302	-0.213902	-0.222879	-0.213692
58547	0	0	0	0.132	0.158657	0.0843051	0.122394	0.130716	0.18991	0.126455	0.111031	-0.545	-0.552094	-0.556636	-0.551323	-0.550154	-0.559408	-0.550907	-0.508508	-0.027	-0.019405	-0.0867064	-0.0232834	-0.0233022	0.00509758	-0.0448793	-0.0696919
58541	0	0	0	-0.079	-0.0973425	-0.127695	-0.0956063	-0.0762843	-0.0930904	-0.0495447	-0.077969	-0.472	-0.472094	-0.458636	-0.457323	-0.463154	-0.470408	-0.495907	-0.497508	-0.618	-0.623405	-0.624706	-0.628283	-0.617302	-0.593902	-0.662879	-0.727692
58542	0	0	0	-0.221	-0.202343	-0.254695	-0.220606	-0.227284	-0.18809	-0.217545	-0.208969	0.073	0.0749056	0.086364	0.107677	0.0818464	0.0745921	0.0690927	0.0644924	-0.458	-0.471405	-0.403706	-0.453283	-0.457302	-0.459902	-0.481879	-0.495692
58730	0	0	0	0.578	0.600657	0.537305	0.567394	0.571716	0.57791	0.530455	0.593031	-0.731	-0.727094	-0.741636	-0.729323	-0.722154	-0.726408	-0.734907	-0.717508	-0.239	-0.242405	-0.272706	-0.239283	-0.235302	-0.237902	-0.292879	-0.294692
58540	0	0	0	0.167	0.145657	0.123305	0.156394	0.157716	0.17191	0.146455	0.165031	-0.195	-0.194094	-0.181636	-0.183323	-0.199154	-0.192408	-0.179907	-0.272508	0.091	0.087595	-0.0347064	0.0737166	0.0976978	0.0170976	0.0961207	0.00130815
58729	0	0	1	-0.574	-0.548343	-0.605695	-0.574606	-0.568284	-0.50109	-0.604545	-0.523969	0.528	0.523906	0.541364	0.565677	0.536846	0.531592	0.520093	0.523492	-0.854	-0.875405	-0.828706	-0.849283	-0.858302	-0.938902	-0.853879	-0.924692
58982	0	0	0	0.085	0.0676575	0.0513051	0.0723937	0.0927157	0.0729096	0.0864553	0.056031	0.053	0.0459056	0.041364	0.0826768	0.0618464	0.0385921	0.0530927	-0.0385076	-0.708	-0.696405	-0.685706	-0.731283	-0.714302	-0.666902	-0.735879	-0.763692
58593	0	0	0	-0.135	-0.155343	-0.183695	-0.144606	-0.131284	-0.18009	-0.182545	-0.210969	-0.277	-0.274094	-0.287636	-0.268323	-0.281154	-0.274408	-0.263907	-0.276508	0.175	0.176595	0.129294	0.165717	0.182698	0.101098	0.187121	0.101308
58549	0	0	0	0.009	0.0406575	-0.0406949	0.0153937	-0.00128433	0.0379096	0.0354553	-0.010969	-0.061	-0.0650944	-0.047636	-0.0323232	-0.0661536	-0.0584079	-0.0369073	0.0404924	-0.752	-0.763405	-0.751706	-0.738283	-0.761302	-0.689902	-0.809879	-0.745692
58543	0	0	0	-0.012	-0.0463425	-0.0386949	-0.0186063	-0.0192843	-0.0120904	-0.0175447	-0.057969	-0.109	-0.107094	-0.095636	-0.103323	-0.100154	-0.106408	-0.103907	-0.114508	-0.323	-0.325405	-0.359706	-0.329283	-0.322302	-0.339902	-0.329879	-0.367692
58544	0	0	0	-0.186	-0.175343	-0.215695	-0.195606	-0.194284	-0.15309	-0.160545	-0.250969	0.464	0.458906	0.477364	0.490677	0.472846	0.465592	0.418093	0.457492	-0.387	-0.389405	-0.506706	-0.400283	-0.382302	-0.421902	-0.389879	-0.414692
58563	0	0	0	-0.138	-0.112343	-0.168695	-0.142606	-0.145284	-0.10409	-0.0985447	-0.182969	-0.021	-0.0320944	-0.00763599	0.0336768	-0.0121536	-0.0194079	-0.0549073	-0.0655076	-1.19	-1.20541	-1.08371	-1.19128	-1.1953	-1.1159	-1.17988	-1.25669
58728	0	0	0	-0.026	-0.0313425	-0.0826949	-0.0236063	-0.0272843	-0.0420904	-0.0615447	-0.016969	-0.089	-0.0880944	-0.075636	-0.0863232	-0.0801536	-0.0854079	-0.0569073	-0.149508	-0.385	-0.387405	-0.498706	-0.382283	-0.383302	-0.517902	-0.394879	-0.451692
58546	0	0	0	-0.024	-0.00534252	-0.0706949	-0.0366063	-0.0332843	0.0119096	0.00845533	-0.026969	-0.175	-0.177094	-0.161636	-0.155323	-0.166154	-0.172408	-0.191907	-0.202508	-0.503	-0.517405	-0.540706	-0.497283	-0.505302	-0.607902	-0.464879	-0.559692
58731	0	0	1	-0.28	-0.297343	-0.315695	-0.285606	-0.287284	-0.29309	-0.329545	-0.271969	0.177	0.171906	0.190364	0.195677	0.185846	0.180592	0.134093	0.192492	-0.998	-0.996405	-1.02571	-1.00028	-0.998302	-0.980902	-1.01288	-1.01069
58545	0	0	0	-0.371	-0.393343	-0.430695	-0.376606	-0.383284	-0.37509	-0.338545	-0.347969	-0.433	-0.431094	-0.419636	-0.406323	-0.424154	-0.430408	-0.448907	-0.537508	-0.571	-0.573405	-0.615706	-0.583283	-0.572302	-0.560902	-0.561879	-0.618692
58825	0	0	0	-0.56	-0.556343	-0.598695	-0.590606	-0.560284	-0.53009	-0.537545	-0.501969	-1.405	-1.40409	-1.39164	-1.39132	-1.39615	-1.40241	-1.39391	-1.50651	-0.941	-0.963405	-0.989706	-0.960283	-0.943302	-0.890902	-0.978879	-0.967692
58592	0	0	0	0.23	0.252657	0.170305	0.234394	0.242716	0.23091	0.256455	0.184031	0.138	0.133906	0.126364	0.122677	0.132846	0.139592	0.184093	0.0684924	-0.769	-0.759405	-0.861706	-0.769283	-0.773302	-0.828902	-0.700879	-0.751692
58727	0	0	0	-0.689	-0.710343	-0.719695	-0.686606	-0.686284	-0.67909	-0.666545	-0.700969	-0.374	-0.378094	-0.384636	-0.339323	-0.365154	-0.372408	-0.379907	-0.409508	-0.973	-0.985405	-0.934706	-0.973283	-0.975302	-0.916902	-0.919879	-0.857692
58832	0	0	0	0.223	0.237657	0.173305	0.219394	0.217716	0.22491	0.265455	0.277031	-0.551	-0.557094	-0.537636	-0.520323	-0.542154	-0.549408	-0.554907	-0.531508	-0.58	-0.592405	-0.533706	-0.589283	-0.587302	-0.555902	-0.628879	-0.643692
58581	0	0	0	-0.311	-0.289343	-0.361695	-0.330606	-0.315284	-0.32109	-0.322545	-0.359969	-1.074	-1.07209	-1.06064	-1.06732	-1.06515	-1.07141	-1.08391	-1.06151	-0.804	-0.812405	-0.902706	-0.814283	-0.809302	-0.792902	-0.782879	-0.769692
58978	0	0	0	-0.77	-0.790343	-0.795695	-0.782606	-0.772284	-0.77809	-0.754545	-0.735969	-0.885	-0.889094	-0.895636	-0.868323	-0.876154	-0.882408	-0.862907	-1.03151	-0.441	-0.441405	-0.519706	-0.453283	-0.439302	-0.434902	-0.429879	-0.465692
58831	0	0	0	-0.182	-0.190343	-0.224695	-0.181606	-0.195284	-0.20609	-0.137545	-0.135969	-1.028	-1.03109	-1.03864	-1.02532	-1.03315	-1.02641	-0.981907	-1.06051	-0.719	-0.719405	-0.774706	-0.733283	-0.719302	-0.720902	-0.724879	-0.659692
58591	0	0	0	-0.588	-0.608343	-0.629695	-0.588606	-0.591284	-0.55209	-0.592545	-0.604969	-0.237	-0.235094	-0.248636	-0.230323	-0.241154	-0.234408	-0.177907	-0.317508	-0.506	-0.500405	-0.553706	-0.505283	-0.505302	-0.604902	-0.498879	-0.575692
59023	0	0	0	0.363	0.346657	0.319305	0.344394	0.362716	0.40791	0.328455	0.362031	-0.267	-0.279094	-0.278636	-0.251323	-0.272154	-0.264408	-0.258907	-0.376508	-0.915	-0.910405	-0.892706	-0.913283	-0.919302	-0.853902	-0.901879	-0.895692
58590	0	0	0	0.259	0.247657	0.235305	0.260394	0.253716	0.27991	0.219455	0.291031	-0.395	-0.398094	-0.405636	-0.411323	-0.399154	-0.408408	-0.374907	-0.411508	-0.523	-0.527405	-0.458706	-0.524283	-0.530302	-0.481902	-0.508879	-0.604692
58975	0	0	0	0.729	0.695657	0.690305	0.708394	0.723716	0.75191	0.719455	0.739031	-0.316	-0.318094	-0.302636	-0.281323	-0.307154	-0.314408	-0.327907	-0.470508	-0.262	-0.260405	-0.287706	-0.282283	-0.262302	-0.257902	-0.260879	-0.370692
58564	0	0	0	0.317	0.305657	0.280305	0.325394	0.327716	0.27591	0.277455	0.301031	0.121	0.115906	0.109364	0.142677	0.129846	0.123592	0.138093	-0.0115076	-0.172	-0.163405	-0.194706	-0.168283	-0.168302	-0.209902	-0.123879	-0.215692
58558	0	0	0	0.482	0.495657	0.439305	0.487394	0.476716	0.48491	0.430455	0.450031	-0.197	-0.198094	-0.208636	-0.187323	-0.202154	-0.193408	-0.179907	-0.197508	0.001	-0.00540501	0.0332936	0.00371656	-0.00130224	-0.0399024	-0.0568793	-0.116692
58577	0	0	1	0.723	0.699657	0.675305	0.709394	0.711716	0.73291	0.711455	0.755031	-0.12	-0.122094	-0.106636	-0.0793232	-0.111154	-0.117408	-0.166907	-0.206508	0.257	0.258595	0.235294	0.234717	0.265698	0.223098	0.242121	0.172308
58578	0	0	0	-0.625	-0.600343	-0.650695	-0.618606	-0.635284	-0.61209	-0.578545	-0.594969	0.09	0.0959056	0.078364	0.0786768	0.0858464	0.0925921	0.120093	0.0614924	-0.349	-0.360405	-0.283706	-0.338283	-0.355302	-0.292902	-0.412879	-0.395692
58556	0	0	0	-0.486	-0.505343	-0.522695	-0.474606	-0.490284	-0.45709	-0.514545	-0.443969	-0.155	-0.145094	-0.141636	-0.162323	-0.159154	-0.150408	-0.179907	-0.128508	-0.81	-0.814405	-0.825706	-0.814283	-0.816302	-0.800902	-0.843879	-0.847692
58579	0	0	0	0.931	0.911657	0.887305	0.923394	0.923716	0.91991	0.888455	0.903031	-0.175	-0.174094	-0.161636	-0.167323	-0.166154	-0.170408	-0.191907	-0.236508	-0.456	-0.448405	-0.483706	-0.479283	-0.459302	-0.425902	-0.504879	-0.592692
58562	0	0	0	0.541	0.516657	0.501305	0.536394	0.535716	0.54691	0.514455	0.487031	-0.826	-0.833094	-0.812636	-0.782323	-0.817154	-0.823408	-0.861907	-0.874508	-0.314	-0.319405	-0.253706	-0.324283	-0.319302	-0.263902	-0.321879	-0.362692
58561	0	0	0	-0.158	-0.132343	-0.190695	-0.168606	-0.169284	-0.12409	-0.111545	-0.173969	-0.503	-0.502094	-0.489636	-0.469323	-0.494154	-0.488408	-0.507907	-0.565508	-0.222	-0.230405	-0.200706	-0.231283	-0.223302	-0.206902	-0.283879	-0.309692
58733	0	0	0	-0.584	-0.591343	-0.612695	-0.580606	-0.585284	-0.60509	-0.610545	-0.559969	0.054	0.0519056	0.042364	0.0656768	0.0498464	0.0595921	0.0890927	-0.0855076	-0.923	-0.924405	-0.920706	-0.938283	-0.927302	-1.0089	-0.881879	-0.806692
58732	0	0	0	-0.173	-0.186343	-0.223695	-0.183606	-0.175284	-0.13609	-0.149545	-0.191969	-0.194	-0.201094	-0.180636	-0.169323	-0.199154	-0.192408	-0.163907	-0.236508	-0.462	-0.456405	-0.481706	-0.462283	-0.467302	-0.466902	-0.477879	-0.531692
58555	0	0	0	0.043	0.0356575	0.0043051	0.0493937	0.0417157	0.0119096	0.0554553	0.044031	-0.063	-0.0640944	-0.074636	-0.0923232	-0.0671536	-0.0604079	-0.0479073	-0.0865076	0.031	0.029595	-0.0347064	0.0267166	0.0336978	-0.0129024	-0.00987932	-0.111692
58821	0	0	0	-0.081	-0.0993425	-0.107695	-0.116606	-0.0812843	-0.0560904	-0.0525447	-0.014969	-0.729	-0.734094	-0.740636	-0.720323	-0.720154	-0.727408	-0.706907	-0.720508	-0.377	-0.382405	-0.550706	-0.398283	-0.374302	-0.510902	-0.348879	-0.422692
58981	0	0	0	0.218	0.192657	0.190305	0.188394	0.211716	0.23391	0.225455	0.195031	-1.209	-1.21109	-1.21964	-1.19332	-1.20015	-1.20641	-1.22691	-1.28451	-0.477	-0.483405	-0.489706	-0.499283	-0.475302	-0.440902	-0.485879	-0.489692
58979	0	0	0	1.635	1.60266	1.59131	1.59939	1.62872	1.66391	1.61846	1.61803	-0.858	-0.862094	-0.844636	-0.840323	-0.849154	-0.853408	-0.894907	-0.934508	-0.278	-0.266405	-0.277706	-0.305283	-0.276302	-0.259902	-0.289879	-0.416692
58822	0	0	0	0.681	0.645657	0.638305	0.649394	0.674716	0.65891	0.662455	0.701031	-0.512	-0.516094	-0.498636	-0.481323	-0.503154	-0.503408	-0.529907	-0.592508	0.325	0.325595	0.294294	0.303717	0.330698	0.328098	0.320121	0.226308
58980	0	0	0	0.037	0.00765748	0.0033051	0.0293937	0.0327157	0.0429096	0.0404553	0.049031	-0.306	-0.309094	-0.317636	-0.265323	-0.297154	-0.301408	-0.343907	-0.260508	-0.678	-0.681405	-0.761706	-0.675283	-0.686302	-0.629902	-0.716879	-0.713692
58833	0	0	0	0.746	0.710657	0.703305	0.714394	0.740716	0.71091	0.761455	0.709031	-0.581	-0.578094	-0.567636	-0.558323	-0.572154	-0.578408	-0.594907	-0.778508	0.409	0.407595	0.361294	0.391717	0.417698	0.375098	0.418121	0.311308
59001	0	0	0	0.045	0.0736575	0.0183051	0.0403937	0.0437157	0.0519096	0.0354553	0.069031	0.186	0.191906	0.174364	0.209677	0.194846	0.190592	0.155093	0.138492	-0.997	-1.01441	-0.943706	-0.990283	-1.0113	-0.928902	-0.942879	-1.03969
58820	0	0	0	0.882	0.888657	0.841305	0.846394	0.872716	0.88691	0.873455	0.867031	-0.42	-0.427094	-0.406636	-0.389323	-0.411154	-0.434408	-0.409907	-0.572508	0.144	0.148595	0.0612936	0.123717	0.149698	0.133098	0.121121	0.0743081
59019	0	0	0	-0.17	-0.176343	-0.196695	-0.178606	-0.169284	-0.18209	-0.164545	-0.201969	0.279	0.285906	0.267364	0.308677	0.274846	0.283592	0.301093	0.126492	-0.411	-0.405405	-0.521706	-0.418283	-0.409302	-0.401902	-0.431879	-0.404692
58824	0	0	0	0.091	0.0636575	0.0623051	0.0683937	0.0827157	0.14691	0.0834553	0.132031	-0.64	-0.647094	-0.626636	-0.606323	-0.631154	-0.637408	-0.653907	-0.640508	-0.523	-0.520405	-0.495706	-0.534283	-0.524302	-0.494902	-0.530879	-0.588692
58823	0	0	0	0.291	0.273657	0.265305	0.274394	0.276716	0.27491	0.258455	0.272031	-0.667	-0.668094	-0.678636	-0.634323	-0.658154	-0.665408	-0.704907	-0.819508	-0.22	-0.221405	-0.203706	-0.227283	-0.219302	-0.166902	-0.213879	-0.218692
58828	0	0	0	-0.537	-0.507343	-0.585695	-0.540606	-0.544284	-0.53809	-0.478545	-0.514969	-0.853	-0.853094	-0.863636	-0.832323	-0.844154	-0.850408	-0.833907	-0.899508	-0.808	-0.828405	-0.885706	-0.824283	-0.808302	-0.812902	-0.809879	-0.786692
58826	0	0	0	0.135	0.128657	0.0923051	0.134394	0.132716	0.15091	0.127455	0.084031	-0.617	-0.617094	-0.603636	-0.592323	-0.621154	-0.614408	-0.572907	-0.743508	-0.616	-0.621405	-0.685706	-0.624283	-0.615302	-0.584902	-0.668879	-0.653692
58827	0	0	0	0.095	0.0646575	0.0263051	0.0943937	0.102716	0.10391	0.0984553	0.110031	-0.019	-0.0260944	-0.00563599	-0.00432319	-0.0101536	-0.0174079	-0.0179073	0.00949239	-0.38	-0.383405	-0.403706	-0.398283	-0.378302	-0.347902	-0.414879	-0.432692
58966	0	0	0	-0.138	-0.143343	-0.176695	-0.147606	-0.136284	-0.18009	-0.134545	-0.177969	-0.997	-1.00009	-1.00764	-0.981323	-0.988154	-0.994408	-0.956907	-1.04951	-0.895	-0.889405	-0.865706	-0.907283	-0.895302	-0.885902	-0.864879	-0.769692
58829	0	0	0	1.021	0.995657	0.989305	1.00739	1.02872	1.01791	0.982455	0.897031	-0.643	-0.645094	-0.654636	-0.630323	-0.634154	-0.640408	-0.631907	-0.615508	-0.436	-0.440405	-0.449706	-0.441283	-0.436302	-0.429902	-0.448879	-0.428692
58967	0	0	0	0.315	0.332657	0.267305	0.279394	0.310716	0.29291	0.305455	0.261031	-0.524	-0.527094	-0.510636	-0.522323	-0.528154	-0.530408	-0.531907	-0.485508	-0.117	-0.119405	-0.194706	-0.136283	-0.112302	-0.147902	-0.0918793	-0.141692
58968	0	0	0	0.922	0.892657	0.867305	0.898394	0.919716	0.94791	0.875455	0.914031	-0.387	-0.393094	-0.373636	-0.376323	-0.378154	-0.384408	-0.395907	-0.283508	-0.453	-0.452405	-0.459706	-0.465283	-0.454302	-0.447902	-0.483879	-0.490692
58969	0	0	0	0.243	0.220657	0.207305	0.209394	0.236716	0.23791	0.265455	0.206031	-0.541	-0.546094	-0.527636	-0.508323	-0.532154	-0.555408	-0.528907	-0.732508	-0.166	-0.165405	-0.230706	-0.195283	-0.155302	-0.146902	-0.204879	-0.244692
58970	0	0	0	0.217	0.197657	0.181305	0.204394	0.219716	0.25191	0.217455	0.215031	-0.187	-0.189094	-0.173636	-0.166323	-0.178154	-0.202408	-0.189907	-0.128508	-0.792	-0.785405	-0.831706	-0.802283	-0.797302	-0.754902	-0.792879	-0.789692
59811	0	0	0	0.391	0.360657	0.366305	0.365394	0.383716	0.40291	0.385455	0.407031	-0.69	-0.697094	-0.676636	-0.660323	-0.681154	-0.688408	-0.712907	-0.750508	-0.449	-0.440405	-0.438706	-0.474283	-0.450302	-0.427902	-0.438879	-0.502692
58973	0	0	0	0.011	-0.0133425	-0.0186949	-0.00360627	0.0137157	0.0669096	0.0254553	-0.017969	-0.329	-0.335094	-0.315636	-0.304323	-0.332154	-0.343408	-0.319907	-0.387508	-0.942	-0.935405	-0.957706	-0.950283	-0.943302	-0.975902	-0.877879	-0.858692
58987	0	0	0	-0.335	-0.357343	-0.364695	-0.346606	-0.339284	-0.31609	-0.299545	-0.348969	-0.609	-0.601094	-0.595636	-0.579323	-0.600154	-0.624408	-0.597907	-0.785508	-0.442	-0.442405	-0.426706	-0.462283	-0.442302	-0.409902	-0.451879	-0.514692
59000	0	0	0	0.024	-0.0113425	-0.0186949	0.00439373	0.0177157	0.0189096	0.0144553	-0.026969	0.127	0.123906	0.140364	0.162677	0.135846	0.128592	0.0900927	0.125492	0.047	0.041595	-0.0187064	0.0267166	0.0526978	0.0300976	0.0441207	-0.0456919
58972	0	0	0	0.137	0.111657	0.100305	0.112394	0.125716	0.17791	0.128455	0.135031	-0.457	-0.461094	-0.443636	-0.423323	-0.448154	-0.455408	-0.422907	-0.584508	-0.469	-0.457405	-0.496706	-0.476283	-0.470302	-0.430902	-0.452879	-0.463692
59006	0	0	0	0.681	0.650657	0.665305	0.653394	0.675716	0.70891	0.693455	0.660031	-0.803	-0.810094	-0.814636	-0.767323	-0.794154	-0.801408	-0.791907	-0.933508	-0.356	-0.349405	-0.341706	-0.380283	-0.352302	-0.340902	-0.386879	-0.396692
59752	0	0	0	-0.735	-0.698343	-0.776695	-0.739606	-0.740284	-0.73909	-0.684545	-0.723969	-0.751	-0.753094	-0.762636	-0.763323	-0.742154	-0.748408	-0.715907	-0.586508	-0.901	-0.901405	-1.07471	-0.908283	-0.910302	-0.966902	-0.843879	-0.880692
58986	0	0	0	-0.465	-0.439343	-0.510695	-0.458606	-0.459284	-0.43709	-0.439545	-0.488969	-0.149	-0.143094	-0.135636	-0.133323	-0.140154	-0.144408	-0.134907	-0.225508	-0.857	-0.866405	-0.846706	-0.851283	-0.860302	-0.801902	-0.924879	-0.873692
58984	0	0	0	0.611	0.580657	0.574305	0.575394	0.604716	0.65491	0.585455	0.575031	-0.569	-0.574094	-0.555636	-0.530323	-0.560154	-0.567408	-0.583907	-0.738508	-0.444	-0.438405	-0.523706	-0.475283	-0.437302	-0.420902	-0.402879	-0.515692
58989	0	0	1	-0.251	-0.276343	-0.287695	-0.271606	-0.250284	-0.28409	-0.248545	-0.286969	-0.586	-0.583094	-0.572636	-0.556323	-0.590154	-0.598408	-0.545907	-0.715508	-0.039	-0.045405	-0.112706	-0.0542834	-0.0333022	-0.137902	-0.0558793	-0.0976919
58985	0	0	0	0.817	0.788657	0.785305	0.785394	0.809716	0.79691	0.780455	0.775031	0.091	0.0829056	0.078364	0.133677	0.0998464	0.0775921	0.0870927	0.00749239	0.08	0.070595	0.0302936	0.0547166	0.0836978	0.0680976	0.0691207	-0.0766919
58993	0	0	0	0.14	0.118657	0.0893051	0.130394	0.144716	0.14291	0.162455	0.204031	0.051	0.0539056	0.039364	0.101677	0.0468464	0.0525921	0.0620927	0.0384924	-0.608	-0.608405	-0.646706	-0.606283	-0.609302	-0.581902	-0.630879	-0.655692
59005	0	0	0	-0.772	-0.744343	-0.797695	-0.790606	-0.773284	-0.80809	-0.816545	-0.709969	-0.607	-0.613094	-0.593636	-0.591323	-0.598154	-0.622408	-0.609907	-0.741508	-0.975	-0.995405	-0.995706	-0.979283	-0.980302	-0.948902	-0.984879	-0.982692
59059	0	0	0	0.105	0.0836575	0.0603051	0.0883937	0.103716	0.14291	0.108455	0.144031	-0.519	-0.521094	-0.505636	-0.488323	-0.510154	-0.516408	-0.520907	-0.509508	-0.818	-0.817405	-0.777706	-0.810283	-0.821302	-0.819902	-0.782879	-0.850692
59009	0	0	0	0.026	0.0116575	-0.0176949	0.00639373	0.0177157	0.0119096	0.0124553	0.022031	-0.636	-0.635094	-0.647636	-0.599323	-0.627154	-0.634408	-0.635907	-0.756508	-0.743	-0.739405	-0.767706	-0.740283	-0.744302	-0.727902	-0.736879	-0.738692
59015	0	0	0	0.099	0.0776575	0.0743051	0.101394	0.108716	0.10991	0.0624553	0.117031	-0.567	-0.572094	-0.578636	-0.535323	-0.558154	-0.579408	-0.571907	-0.544508	-0.846	-0.847405	-0.798706	-0.854283	-0.849302	-0.792902	-0.851879	-0.900692
59008	0	0	0	0.768	0.784657	0.731305	0.755394	0.766716	0.73591	0.767455	0.822031	-0.239	-0.248094	-0.225636	-0.229323	-0.230154	-0.235408	-0.239907	-0.315508	-0.77	-0.766405	-0.841706	-0.774283	-0.769302	-0.830902	-0.826879	-0.831692
59007	0	0	0	-0.021	-0.0313425	-0.0536949	-0.0356063	-0.0212843	0.0169096	0.0364553	-0.066969	-0.573	-0.579094	-0.559636	-0.536323	-0.564154	-0.570408	-0.565907	-0.696508	-0.903	-0.897405	-0.922706	-0.920283	-0.902302	-0.881902	-0.920879	-0.876692
59810	0	0	0	-0.548	-0.575343	-0.590695	-0.578606	-0.555284	-0.52309	-0.536545	-0.535969	-0.932	-0.937094	-0.918636	-0.918323	-0.923154	-0.947408	-0.964907	-0.987508	-0.252	-0.250405	-0.306706	-0.276283	-0.251302	-0.233902	-0.208879	-0.292692
59809	0	0	0	0.036	0.0146575	0.0073051	0.00139373	0.0347157	0.0809096	0.00645533	0.099031	-1.178	-1.18009	-1.16464	-1.16232	-1.16915	-1.18341	-1.18291	-1.22551	-0.301	-0.296405	-0.410706	-0.326283	-0.300302	-0.269902	-0.273879	-0.357692
59003	0	0	0	1.012	0.981657	0.984305	1.00039	1.00972	1.03191	1.02646	0.923031	-0.323	-0.325094	-0.333636	-0.284323	-0.314154	-0.320408	-0.337907	-0.476508	0.148	0.146595	0.100294	0.136717	0.153698	0.138098	0.150121	0.0913081
59020	0	0	0	0.396	0.409657	0.361305	0.380394	0.396716	0.39191	0.356455	0.374031	-0.156	-0.164094	-0.167636	-0.131323	-0.147154	-0.153408	-0.154907	-0.237508	-0.079	-0.077405	-0.131706	-0.0972834	-0.0773022	-0.107902	-0.0778793	-0.176692
59067	0	0	0	0.917	0.888657	0.865305	0.886394	0.909716	0.88491	0.897455	0.918031	-0.8	-0.804094	-0.786636	-0.783323	-0.791154	-0.797408	-0.780907	-0.960508	0.022	0.022595	0.00129364	0.000716562	0.0266978	0.0510976	0.00012068	-0.0576919
59065	0	0	0	1.189	1.16966	1.14331	1.16839	1.17572	1.14191	1.19846	1.14803	0.137	0.135906	0.150364	0.161677	0.132846	0.141592	0.135093	0.0454924	0.844	0.844595	0.746294	0.832717	0.855698	0.804098	0.887121	0.716308
59072	0	0	1	-0.352	-0.374343	-0.367695	-0.378606	-0.362284	-0.31809	-0.318545	-0.287969	-0.789	-0.789094	-0.775636	-0.749323	-0.780154	-0.810408	-0.822907	-0.815508	-0.136	-0.148405	-0.102706	-0.162283	-0.128302	-0.0789024	-0.177879	-0.159692
59035	0	0	0	0.401	0.375657	0.366305	0.389394	0.396716	0.41691	0.441455	0.352031	-0.192	-0.192094	-0.178636	-0.164323	-0.196154	-0.189408	-0.156907	-0.284508	-0.727	-0.729405	-0.859706	-0.755283	-0.723302	-0.724902	-0.730879	-0.748692
59037	0	0	0	-0.363	-0.372343	-0.396695	-0.360606	-0.364284	-0.36409	-0.377545	-0.362969	0.338	0.338906	0.326364	0.352677	0.333846	0.341592	0.378093	0.241492	-0.761	-0.758405	-0.760706	-0.765283	-0.759302	-0.766902	-0.728879	-0.740692
59700	0	0	0	-0.354	-0.367343	-0.397695	-0.360606	-0.349284	-0.34609	-0.320545	-0.315969	-0.05	-0.0470944	-0.060636	-0.0133232	-0.0411536	-0.0474079	-0.0189073	-0.106508	-0.656	-0.650405	-0.623706	-0.676283	-0.655302	-0.640902	-0.620879	-0.618692
59032	0	0	0	0.397	0.384657	0.360305	0.391394	0.394716	0.34791	0.402455	0.316031	0.118	0.126906	0.131364	0.132677	0.113846	0.104592	0.117093	0.0584924	0.46	0.464595	0.289294	0.451717	0.467698	0.381098	0.481121	0.353308
59021	0	0	0	-0.111	-0.0883425	-0.155695	-0.128606	-0.115284	-0.15009	-0.0805447	-0.134969	-0.623	-0.627094	-0.634636	-0.590323	-0.614154	-0.636408	-0.631907	-0.602508	0.046	0.045595	-0.0337064	0.0417166	0.0486978	0.0450976	0.0551207	-0.0176919
59036	0	0	0	-0.064	-0.0793425	-0.101695	-0.0746063	-0.0612843	-0.0510904	-0.147545	-0.075969	-0.478	-0.479094	-0.489636	-0.440323	-0.469154	-0.475408	-0.462907	-0.629508	-0.68	-0.681405	-0.693706	-0.688283	-0.685302	-0.627902	-0.685879	-0.658692
59030	0	0	0	0.309	0.283657	0.266305	0.292394	0.308716	0.32091	0.347455	0.247031	-0.628	-0.636094	-0.614636	-0.593323	-0.619154	-0.625408	-0.622907	-0.720508	-0.084	-0.075405	-0.0997064	-0.102283	-0.0813022	-0.126902	-0.101879	-0.140692
59018	0	0	0	0.011	-0.00834252	-0.0236949	0.00139373	0.00271567	0.0489096	-0.0115447	0.00403098	-0.962	-0.962094	-0.948636	-0.931323	-0.953154	-0.959408	-0.942907	-1.13651	-0.629	-0.626405	-0.573706	-0.633283	-0.635302	-0.574902	-0.622879	-0.686692
59025	0	0	0	-0.083	-0.0493425	-0.119695	-0.102606	-0.0892843	-0.0670904	-0.0975447	-0.116969	-0.669	-0.671094	-0.655636	-0.636323	-0.660154	-0.683408	-0.639907	-0.604508	-0.336	-0.342405	-0.318706	-0.335283	-0.339302	-0.286902	-0.355879	-0.385692
59024	0	0	0	0.404	0.387657	0.364305	0.387394	0.402716	0.43691	0.379455	0.420031	-1.016	-1.01809	-1.02664	-0.983323	-1.00715	-1.01341	-1.02291	-1.04151	-0.337	-0.341405	-0.294706	-0.339283	-0.342302	-0.278902	-0.340879	-0.382692
59027	0	0	0	-0.537	-0.558343	-0.572695	-0.540606	-0.540284	-0.56809	-0.552545	-0.497969	-0.739	-0.738094	-0.749636	-0.723323	-0.730154	-0.736408	-0.733907	-0.897508	-0.579	-0.581405	-0.614706	-0.598283	-0.575302	-0.533902	-0.601879	-0.616692
59060	0	0	0	0.285	0.304657	0.232305	0.273394	0.287716	0.27691	0.255455	0.214031	-0.851	-0.850094	-0.837636	-0.845323	-0.855154	-0.847408	-0.786907	-0.941508	-0.395	-0.397405	-0.429706	-0.398283	-0.401302	-0.338902	-0.450879	-0.384692
59073	0	0	0	-0.076	-0.0963425	-0.121695	-0.0976063	-0.0812843	-0.10109	-0.0775447	-0.080969	-0.607	-0.605094	-0.593636	-0.590323	-0.598154	-0.605408	-0.623907	-0.737508	0.03	0.027595	-0.0227064	0.0147166	0.0336978	-0.0429024	0.0201207	-0.0506919
59066	0	0	0	0.19	0.211657	0.148305	0.178394	0.177716	0.23491	0.170455	0.196031	-0.558	-0.556094	-0.544636	-0.527323	-0.562154	-0.555408	-0.543907	-0.656508	-0.333	-0.339405	-0.371706	-0.330283	-0.335302	-0.279902	-0.341879	-0.378692
59093	0	0	0	0.933	0.941657	0.880305	0.915394	0.935716	0.91891	0.929455	0.940031	-0.613	-0.610094	-0.599636	-0.605323	-0.617154	-0.607408	-0.556907	-0.730508	0.018	0.017595	-0.134706	-0.00328344	0.0246978	0.0140976	0.0101207	-0.0596919
59052	0	0	0	-0.185	-0.168343	-0.212695	-0.216606	-0.189284	-0.14809	-0.186545	-0.200969	-1.444	-1.44409	-1.43064	-1.41632	-1.43515	-1.45841	-1.48191	-1.49651	-0.392	-0.391405	-0.375706	-0.418283	-0.385302	-0.343902	-0.407879	-0.414692
59029	0	0	0	0.654	0.685657	0.603305	0.640394	0.650716	0.66491	0.619455	0.622031	-0.457	-0.462094	-0.468636	-0.426323	-0.462154	-0.453408	-0.419907	-0.367508	-0.422	-0.425405	-0.444706	-0.437283	-0.423302	-0.385902	-0.433879	-0.455692
59244	0	0	0	0.465	0.450657	0.418305	0.463394	0.457716	0.45891	0.455455	0.423031	-0.12	-0.119094	-0.106636	-0.104323	-0.124154	-0.116408	-0.0819073	-0.222508	0.54	0.541595	0.394294	0.532717	0.548698	0.508098	0.547121	0.424308
59046	0	0	0	0.681	0.705657	0.642305	0.657394	0.679716	0.69991	0.691455	0.675031	-0.362	-0.364094	-0.348636	-0.334323	-0.365154	-0.376408	-0.329907	-0.519508	-0.295	-0.295405	-0.330706	-0.312283	-0.285302	-0.268902	-0.265879	-0.327692
59047	0	0	0	-0.693	-0.675343	-0.729695	-0.698606	-0.705284	-0.67309	-0.680545	-0.784969	-0.363	-0.355094	-0.373636	-0.326323	-0.354154	-0.360408	-0.334907	-0.422508	0.035	0.031595	-0.0237064	0.0217166	0.0376978	0.0430976	0.00812068	-0.0246919
59041	0	0	0	-0.695	-0.671343	-0.721695	-0.716606	-0.695284	-0.65609	-0.685545	-0.707969	-0.603	-0.597094	-0.589636	-0.592323	-0.594154	-0.607408	-0.605907	-0.731508	-0.782	-0.803405	-0.803706	-0.802283	-0.789302	-0.738902	-0.768879	-0.797692
59042	0	0	0	0.924	0.905657	0.901305	0.907394	0.925716	0.94491	0.840455	0.934031	0.015	0.0129056	0.028364	0.0526768	0.0238464	0.0185921	0.00609275	0.0484924	-0.366	-0.369405	-0.437706	-0.370283	-0.370302	-0.411902	-0.371879	-0.463692
59043	0	0	0	0.644	0.610657	0.602305	0.616394	0.638716	0.61991	0.644455	0.606031	-0.83	-0.832094	-0.816636	-0.811323	-0.821154	-0.835408	-0.872907	-0.912508	-0.103	-0.100405	-0.0977064	-0.123283	-0.103302	-0.0769024	-0.128879	-0.156692
59040	0	0	0	-0.215	-0.191343	-0.263695	-0.213606	-0.221284	-0.20409	-0.191545	-0.203969	-0.695	-0.692094	-0.706636	-0.698323	-0.686154	-0.692408	-0.677907	-0.766508	-0.442	-0.446405	-0.463706	-0.431283	-0.445302	-0.429902	-0.434879	-0.461692
59803	0	0	0	1.238	1.24966	1.18931	1.20839	1.23972	1.22491	1.20746	1.20403	-0.575	-0.571094	-0.561636	-0.545323	-0.579154	-0.570408	-0.589907	-0.582508	0.34	0.331595	0.214294	0.314717	0.344698	0.353098	0.329121	0.212308
59031	0	0	0	0.002	-0.0163425	-0.0316949	-0.000606267	0.000715667	-0.00709042	-0.00754467	-0.068969	-0.148	-0.153094	-0.160636	-0.128323	-0.139154	-0.143408	-0.119907	-0.266508	-0.505	-0.507405	-0.586706	-0.519283	-0.496302	-0.583902	-0.560879	-0.581692
59056	0	0	0	-0.595	-0.567343	-0.623695	-0.609606	-0.601284	-0.59109	-0.545545	-0.536969	-0.99	-0.992094	-1.00064	-0.946323	-0.981154	-0.987408	-0.993907	-1.05651	-0.92	-0.941405	-0.853706	-0.919283	-0.927302	-0.866902	-0.903879	-0.919692
59048	0	0	0	-0.254	-0.281343	-0.291695	-0.283606	-0.266284	-0.24609	-0.252545	-0.251969	-0.248	-0.248094	-0.234636	-0.190323	-0.239154	-0.246408	-0.246907	-0.327508	-0.742	-0.748405	-0.697706	-0.762283	-0.750302	-0.711902	-0.763879	-0.745692
59055	0	0	0	-0.691	-0.674343	-0.717695	-0.724606	-0.699284	-0.67709	-0.687545	-0.647969	-0.966	-0.966094	-0.952636	-0.945323	-0.957154	-0.971408	-0.960907	-1.13751	-0.51	-0.515405	-0.503706	-0.533283	-0.506302	-0.477902	-0.491879	-0.491692
59793	0	0	0	-0.458	-0.491343	-0.482695	-0.491606	-0.470284	-0.42309	-0.476545	-0.433969	-1.033	-1.03909	-1.01964	-1.02032	-1.02415	-1.03141	-1.05991	-1.10551	-0.401	-0.399405	-0.397706	-0.413283	-0.405302	-0.358902	-0.382879	-0.423692
59054	0	0	0	0.762	0.726657	0.717305	0.726394	0.757716	0.78591	0.770455	0.711031	-0.512	-0.517094	-0.498636	-0.471323	-0.503154	-0.510408	-0.501907	-0.651508	-0.076	-0.081405	-0.102706	-0.0972834	-0.0753022	-0.0729024	-0.0708793	-0.144692
59051	0	0	0	0.374	0.356657	0.341305	0.366394	0.360716	0.35891	0.391455	0.389031	-0.794	-0.801094	-0.780636	-0.786323	-0.785154	-0.792408	-0.794907	-0.950508	-0.564	-0.559405	-0.517706	-0.582283	-0.555302	-0.522902	-0.565879	-0.633692
59064	0	0	0	0.201	0.183657	0.156305	0.178394	0.198716	0.21191	0.183455	0.164031	-0.091	-0.0950944	-0.077636	-0.0493232	-0.0821536	-0.0894079	-0.109907	-0.142508	-0.807	-0.802405	-0.785706	-0.810283	-0.809302	-0.770902	-0.772879	-0.726692
59057	0	0	0	0.127	0.114657	0.0893051	0.103394	0.121716	0.13191	0.0864553	0.111031	-0.037	-0.0450944	-0.023636	-0.00132319	-0.0281536	-0.0354079	-0.0469073	-0.0665076	-0.428	-0.420405	-0.531706	-0.447283	-0.427302	-0.455902	-0.411879	-0.497692
59053	0	0	0	0.459	0.476657	0.408305	0.446394	0.458716	0.42491	0.479455	0.404031	-0.386	-0.383094	-0.372636	-0.341323	-0.377154	-0.384408	-0.394907	-0.296508	-0.38	-0.386405	-0.395706	-0.376283	-0.375302	-0.371902	-0.430879	-0.433692
59061	0	0	0	0.51	0.478657	0.464305	0.476394	0.505716	0.54691	0.513455	0.496031	-0.544	-0.550094	-0.530636	-0.505323	-0.535154	-0.542408	-0.553907	-0.614508	0.044	0.043595	0.0502936	0.0227166	0.0496978	0.0610976	0.0241207	-0.0346919
59068	0	0	0	-0.392	-0.409343	-0.424695	-0.404606	-0.394284	-0.32809	-0.301545	-0.426969	-0.517	-0.526094	-0.503636	-0.480323	-0.508154	-0.512408	-0.501907	-0.628508	-0.668	-0.666405	-0.746706	-0.676283	-0.673302	-0.623902	-0.678879	-0.635692
59070	0	0	0	0.205	0.192657	0.159305	0.191394	0.189716	0.26791	0.211455	0.157031	-1.354	-1.35609	-1.34064	-1.33732	-1.34515	-1.35041	-1.35191	-1.49951	-0.605	-0.616405	-0.523706	-0.611283	-0.608302	-0.542902	-0.592879	-0.611692
59071	0	0	1	-0.128	-0.110343	-0.167695	-0.145606	-0.119284	-0.12709	-0.0955447	-0.166969	-0.636	-0.633094	-0.647636	-0.606323	-0.640154	-0.650408	-0.619907	-0.765508	-0.056	-0.059405	-0.117706	-0.0782834	-0.0493022	-0.0479024	-0.0278793	-0.0506919
59069	0	0	0	0.239	0.207657	0.202305	0.203394	0.225716	0.26691	0.241455	0.250031	-0.848	-0.850094	-0.834636	-0.823323	-0.839154	-0.869408	-0.865907	-1.01251	0.337	0.340595	0.340294	0.312717	0.347698	0.346098	0.347121	0.238308
59112	0	0	0	-0.014	0.000657475	-0.0396949	-0.0306063	-0.0202843	-0.00409042	-0.00954467	0.049031	-0.302	-0.304094	-0.288636	-0.266323	-0.293154	-0.300408	-0.313907	-0.325508	-0.672	-0.676405	-0.677706	-0.671283	-0.676302	-0.672902	-0.669879	-0.744692
59222	0	0	0	0.527	0.546657	0.483305	0.520394	0.515716	0.54991	0.539455	0.522031	-0.742	-0.738094	-0.728636	-0.708323	-0.733154	-0.739408	-0.757907	-0.900508	-0.156	-0.162405	-0.129706	-0.168283	-0.145302	-0.106902	-0.175879	-0.211692
59223	0	0	0	0.671	0.654657	0.623305	0.665394	0.667716	0.69591	0.667455	0.675031	-1.298	-1.29309	-1.28464	-1.30432	-1.28915	-1.29541	-1.32091	-1.40351	-0.058	-0.056405	-0.0177064	-0.0672834	-0.0523022	-0.0159024	-0.113879	-0.114692
59098	0	0	0	0.969	0.935657	0.938305	0.953394	0.961716	0.98191	0.946455	0.957031	-0.839	-0.831094	-0.825636	-0.800323	-0.830154	-0.837408	-0.837907	-1.02651	-0.757	-0.748405	-0.806706	-0.782283	-0.754302	-0.762902	-0.737879	-0.742692
59100	0	0	0	0.139	0.119657	0.0873051	0.131394	0.143716	0.11891	0.170455	0.091031	-0.961	-0.959094	-0.947636	-0.945323	-0.952154	-0.957408	-0.951907	-1.03851	0.518	0.524595	0.271294	0.501717	0.526698	0.465098	0.526121	0.383308
59101	0	0	0	0.355	0.331657	0.313305	0.331394	0.349716	0.37991	0.324455	0.322031	-0.569	-0.574094	-0.555636	-0.552323	-0.560154	-0.574408	-0.605907	-0.652508	-0.085	-0.085405	-0.167706	-0.101283	-0.0803022	-0.0829024	-0.0868793	-0.175692
59113	0	0	0	-0.599	-0.621343	-0.625695	-0.601606	-0.610284	-0.59809	-0.593545	-0.563969	-0.439	-0.434094	-0.425636	-0.404323	-0.430154	-0.444408	-0.480907	-0.491508	-0.478	-0.484405	-0.505706	-0.489283	-0.479302	-0.425902	-0.486879	-0.487692
59102	0	0	0	0.745	0.717657	0.698305	0.735394	0.735716	0.72191	0.734455	0.789031	-0.506	-0.496094	-0.492636	-0.481323	-0.510154	-0.504408	-0.480907	-0.656508	0.111	0.120595	0.0972936	0.111717	0.117698	0.139098	0.127121	0.0363081
59114	0	0	0	0.975	0.992657	0.934305	0.948394	0.968716	0.96891	0.959455	0.951031	-0.836	-0.832094	-0.822636	-0.822323	-0.827154	-0.850408	-0.840907	-0.896508	-0.266	-0.269405	-0.242706	-0.292283	-0.265302	-0.226902	-0.300879	-0.354692
59243	0	0	0	-0.327	-0.355343	-0.363695	-0.349606	-0.333284	-0.29009	-0.315545	-0.328969	-0.647	-0.650094	-0.633636	-0.623323	-0.638154	-0.652408	-0.653907	-0.813508	0.021	0.020595	0.000293644	-0.00328344	0.0236978	0.0240976	0.0211207	-0.0486919
59092	0	0	0	-0.671	-0.694343	-0.712695	-0.674606	-0.678284	-0.67909	-0.669545	-0.599969	-0.323	-0.328094	-0.309636	-0.307323	-0.314154	-0.321408	-0.332907	-0.407508	-0.648	-0.648405	-0.684706	-0.660283	-0.650302	-0.606902	-0.666879	-0.690692
59214	0	0	0	-0.631	-0.607343	-0.651695	-0.629606	-0.637284	-0.66309	-0.616545	-0.587969	-0.687	-0.691094	-0.673636	-0.658323	-0.691154	-0.685408	-0.658907	-0.804508	-1.026	-1.03141	-1.02371	-1.03528	-1.0273	-0.988902	-1.00688	-0.995692
59094	0	0	0	0.728	0.702657	0.691305	0.723394	0.725716	0.69891	0.777455	0.675031	-0.232	-0.234094	-0.243636	-0.201323	-0.223154	-0.230408	-0.210907	-0.240508	0.729	0.731595	0.590294	0.719717	0.738698	0.667098	0.738121	0.613308
59208	0	0	0	0.29	0.269657	0.252305	0.292394	0.292716	0.27891	0.343455	0.329031	0.591	0.589906	0.604364	0.617677	0.585846	0.594592	0.614093	0.683492	0.086	0.087595	0.00429364	0.0827166	0.0916978	0.00909758	0.0941207	-0.0156919
59085	0	0	0	0.183	0.187657	0.153305	0.149394	0.179716	0.21491	0.188455	0.229031	-0.479	-0.481094	-0.465636	-0.435323	-0.470154	-0.475408	-0.499907	-0.416508	-0.3	-0.316405	-0.251706	-0.320283	-0.306302	-0.244902	-0.331879	-0.321692
59086	0	0	0	-0.379	-0.395343	-0.418695	-0.384606	-0.385284	-0.38609	-0.354545	-0.335969	-0.324	-0.326094	-0.310636	-0.296323	-0.329154	-0.321408	-0.275907	-0.406508	-0.544	-0.543405	-0.760706	-0.558283	-0.543302	-0.604902	-0.529879	-0.535692
59084	0	0	0	1.095	1.06066	1.04931	1.07039	1.08472	1.10791	1.07146	1.04603	-1.369	-1.36809	-1.35564	-1.35032	-1.36015	-1.36641	-1.43191	-1.42451	-0.148	-0.157405	-0.0977064	-0.159283	-0.143302	-0.114902	-0.179879	-0.201692
59095	0	0	0	0.659	0.639657	0.637305	0.641394	0.652716	0.66291	0.707455	0.645031	-0.366	-0.360094	-0.352636	-0.323323	-0.357154	-0.364408	-0.384907	-0.537508	0.047	0.050595	0.0222936	0.0337166	0.0536978	0.0860976	-0.00387932	-0.0136919
59221	0	0	0	0.43	0.409657	0.397305	0.415394	0.425716	0.40791	0.417455	0.346031	-0.843	-0.850094	-0.829636	-0.810323	-0.834154	-0.857408	-0.837907	-1.03751	0.027	0.021595	0.0382936	0.0147166	0.0356978	0.0720976	-0.00587932	-0.0346919
59215	0	0	0	-0.461	-0.473343	-0.503695	-0.472606	-0.459284	-0.45309	-0.427545	-0.520969	-1.021	-1.02909	-1.00764	-1.01332	-1.01215	-1.01341	-1.01091	-1.14451	-0.384	-0.382405	-0.473706	-0.393283	-0.378302	-0.350902	-0.421879	-0.380692
59087	0	0	0	-0.274	-0.245343	-0.312695	-0.302606	-0.276284	-0.33809	-0.274545	-0.218969	-0.594	-0.595094	-0.605636	-0.564323	-0.585154	-0.589408	-0.569907	-0.701508	-0.448	-0.456405	-0.647706	-0.471283	-0.447302	-0.499902	-0.468879	-0.502692
59219	0	0	0	0.013	-0.0153425	-0.0236949	0.00639373	0.00171567	0.0419096	0.0754553	-0.014969	-0.479	-0.484094	-0.465636	-0.441323	-0.470154	-0.477408	-0.465907	-0.631508	-0.394	-0.399405	-0.348706	-0.402283	-0.395302	-0.381902	-0.454879	-0.446692
59224	0	0	0	0.723	0.694657	0.674305	0.700394	0.720716	0.71291	0.707455	0.757031	-1.188	-1.18209	-1.17464	-1.14732	-1.17915	-1.18641	-1.21291	-1.26451	0.035	0.037595	0.0892936	0.0227166	0.0316978	0.0790976	-0.00187932	-0.0296919
59211	0	0	0	0.513	0.480657	0.483305	0.482394	0.500716	0.53291	0.511455	0.493031	-0.849	-0.851094	-0.835636	-0.833323	-0.840154	-0.853408	-0.879907	-1.02051	0.466	0.467595	0.476294	0.447717	0.477698	0.475098	0.472121	0.369308
59213	0	0	0	0.775	0.762657	0.733305	0.766394	0.775716	0.76891	0.845455	0.754031	-0.735	-0.735094	-0.721636	-0.702323	-0.726154	-0.732408	-0.719907	-0.727508	-0.335	-0.329405	-0.406706	-0.341283	-0.331302	-0.329902	-0.360879	-0.360692
59226	0	0	0	-0.01	-0.0343425	-0.0456949	-0.0346063	-0.0232843	0.0319096	0.00245533	0.00203098	-0.874	-0.881094	-0.884636	-0.856323	-0.865154	-0.871408	-0.895907	-0.899508	-0.158	-0.154405	-0.135706	-0.176283	-0.153302	-0.109902	-0.194879	-0.227692
59225	0	0	0	0.154	0.124657	0.121305	0.116394	0.140716	0.16791	0.180455	0.177031	-0.098	-0.103094	-0.084636	-0.0593232	-0.0891536	-0.113408	-0.0939073	-0.208508	-0.364	-0.360405	-0.424706	-0.392283	-0.361302	-0.359902	-0.359879	-0.450692
59233	0	0	0	0.837	0.810657	0.808305	0.801394	0.826716	0.83991	0.846455	0.825031	-0.98	-0.987094	-0.966636	-0.965323	-0.971154	-0.978408	-0.972907	-1.11451	-0.305	-0.301405	-0.334706	-0.326283	-0.307302	-0.281902	-0.321879	-0.363692
59228	0	0	0	-0.559	-0.575343	-0.602695	-0.560606	-0.573284	-0.57309	-0.550545	-0.564969	-0.295	-0.294094	-0.306636	-0.275323	-0.286154	-0.290408	-0.282907	-0.355508	-0.552	-0.552405	-0.586706	-0.548283	-0.554302	-0.495902	-0.599879	-0.559692
59227	0	0	1	0.355	0.374657	0.329305	0.344394	0.365716	0.36091	0.360455	0.410031	-0.408	-0.417094	-0.394636	-0.366323	-0.399154	-0.403408	-0.411907	-0.487508	-0.245	-0.253405	-0.258706	-0.246283	-0.248302	-0.211902	-0.276879	-0.319692
59245	0	0	0	-0.054	-0.0213425	-0.0986949	-0.0746063	-0.0602843	-0.0540904	0.0254553	-0.00896902	-1.193	-1.18509	-1.17964	-1.18232	-1.18415	-1.18841	-1.14491	-1.34451	0.004	0.00159499	-0.0237064	-0.00628344	0.00369776	0.0410976	-0.0318793	-0.0986919
59230	0	0	0	0.635	0.655657	0.587305	0.612394	0.636716	0.62991	0.635455	0.584031	-1.159	-1.15909	-1.14564	-1.14832	-1.15015	-1.15641	-1.12491	-1.32351	-0.05	-0.055405	-0.0567064	-0.0642834	-0.0503022	-0.00890242	-0.0828793	-0.138692
59229	0	0	0	0.14	0.127657	0.106305	0.113394	0.133716	0.19191	0.156455	0.157031	-0.907	-0.906094	-0.893636	-0.893323	-0.898154	-0.904408	-0.904907	-0.985508	-0.642	-0.639405	-0.691706	-0.659283	-0.651302	-0.602902	-0.636879	-0.749692
59235	0	0	0	0.932	0.906657	0.892305	0.897394	0.925716	0.90891	0.930455	0.922031	-0.628	-0.628094	-0.614636	-0.612323	-0.619154	-0.642408	-0.645907	-0.633508	-0.124	-0.125405	-0.102706	-0.143283	-0.123302	-0.104902	-0.143879	-0.227692
59231	0	0	0	-0.436	-0.450343	-0.481695	-0.450606	-0.437284	-0.43209	-0.417545	-0.536969	-0.78	-0.782094	-0.766636	-0.740323	-0.771154	-0.794408	-0.772907	-0.930508	-0.864	-0.865405	-0.894706	-0.864283	-0.867302	-0.815902	-0.821879	-0.838692
59316	0	0	0	0.633	0.594657	0.579305	0.598394	0.626716	0.67091	0.638455	0.630031	-0.565	-0.571094	-0.551636	-0.528323	-0.556154	-0.565408	-0.577907	-0.726508	0.256	0.255595	0.247294	0.237717	0.262698	0.264098	0.249121	0.164308
59241	0	0	0	0.311	0.322657	0.287305	0.280394	0.309716	0.28891	0.317455	0.350031	-0.739	-0.746094	-0.725636	-0.722323	-0.730154	-0.736408	-0.761907	-0.781508	-0.441	-0.440405	-0.418706	-0.455283	-0.445302	-0.413902	-0.436879	-0.489692
59234	0	0	0	-0.078	-0.100343	-0.105695	-0.116606	-0.0902843	-0.0780904	-0.0805447	-0.065969	-0.181	-0.186094	-0.167636	-0.148323	-0.172154	-0.196408	-0.196907	-0.184508	-0.014	-0.013405	-0.0557064	-0.0332834	-0.0133022	0.00409758	-0.0298793	-0.112692
59237	0	0	0	0.246	0.285657	0.203305	0.236394	0.250716	0.18691	0.277455	0.214031	-1.631	-1.63009	-1.61764	-1.63432	-1.63515	-1.62741	-1.58791	-1.63451	0.473	0.477595	0.262294	0.468717	0.482698	0.374098	0.466121	0.331308
59238	0	0	0	0.963	0.951657	0.919305	0.950394	0.955716	0.88291	0.947455	0.942031	-0.222	-0.222094	-0.208636	-0.180323	-0.213154	-0.235408	-0.220907	-0.260508	1.107	1.10559	1.04429	1.08972	1.1227	1.0581	1.14412	0.954308
59264	0	0	0	0.679	0.650657	0.653305	0.648394	0.673716	0.69991	0.679455	0.697031	-0.255	-0.262094	-0.241636	-0.208323	-0.246154	-0.277408	-0.252907	-0.407508	-0.417	-0.410405	-0.474706	-0.430283	-0.418302	-0.387902	-0.424879	-0.497692
59239	0	0	0	-0.657	-0.625343	-0.697695	-0.661606	-0.659284	-0.67609	-0.654545	-0.613969	-1.429	-1.42909	-1.43964	-1.42732	-1.42015	-1.42441	-1.41791	-1.44151	-0.504	-0.516405	-0.548706	-0.499283	-0.506302	-0.562902	-0.561879	-0.521692
59265	0	0	0	0.069	0.0506575	0.0233051	0.0363937	0.0647157	0.0979096	0.0644553	0.019031	-1.036	-1.03109	-1.02264	-1.01332	-1.02715	-1.03141	-1.01791	-1.12951	-0.033	-0.031405	-0.0727064	-0.0612834	-0.0293022	-0.0529024	-0.0508793	-0.111692
59267	0	0	0	0.014	-0.0173425	-0.0246949	-0.0166063	0.00771567	0.0299096	0.0154553	0.034031	-0.978	-0.970094	-0.964636	-0.957323	-0.969154	-0.975408	-0.978907	-1.05551	-0.047	-0.050405	-0.00370636	-0.0602834	-0.0463022	0.00209758	-0.0878793	-0.0816919
59258	0	0	0	0.421	0.432657	0.375305	0.399394	0.414716	0.45391	0.429455	0.428031	-0.598	-0.595094	-0.584636	-0.564323	-0.589154	-0.595408	-0.591907	-0.751508	-0.329	-0.330405	-0.347706	-0.344283	-0.324302	-0.393902	-0.352879	-0.426692
59257	0	0	0	-0.528	-0.514343	-0.566695	-0.549606	-0.533284	-0.50509	-0.515545	-0.521969	-1.455	-1.45409	-1.44164	-1.43832	-1.44615	-1.45241	-1.45391	-1.55151	-0.308	-0.305405	-0.313706	-0.299283	-0.307302	-0.283902	-0.288879	-0.283692
59259	0	0	0	0.348	0.331657	0.308305	0.340394	0.343716	0.38591	0.377455	0.369031	-0.194	-0.193094	-0.180636	-0.158323	-0.185154	-0.192408	-0.204907	-0.230508	0.086	0.085595	0.0432936	0.0687166	0.0886978	0.0980976	0.0951207	0.0253081
59797	0	0	0	-0.208	-0.191343	-0.239695	-0.240606	-0.209284	-0.21609	-0.217545	-0.181969	-0.847	-0.846094	-0.833636	-0.834323	-0.838154	-0.861408	-0.852907	-0.942508	-0.323	-0.327405	-0.507706	-0.345283	-0.320302	-0.387902	-0.342879	-0.383692
59249	0	0	0	-0.615	-0.634343	-0.661695	-0.636606	-0.618284	-0.57809	-0.589545	-0.617969	-0.224	-0.220094	-0.210636	-0.189323	-0.215154	-0.222408	-0.218907	-0.332508	-0.047	-0.050405	-0.117706	-0.0592834	-0.0443022	-0.126902	-0.0628793	-0.173692
59261	0	0	0	0.043	0.0286575	0.0163051	0.0193937	0.0407157	0.0939096	0.0614553	0.092031	-1.081	-1.08809	-1.09164	-1.04632	-1.07215	-1.07941	-1.05991	-1.22551	-0.426	-0.431405	-0.437706	-0.450283	-0.424302	-0.381902	-0.409879	-0.525692
59250	0	0	0	0.102	0.134657	0.0693051	0.105394	0.108716	0.0999096	0.129455	0.139031	-1.157	-1.15909	-1.16764	-1.14632	-1.14815	-1.15441	-1.15591	-1.18651	0	0.00359499	0.0132936	0.00371656	-0.00330224	0.0670976	-0.0368793	-0.0656919
59251	0	0	0	0.13	0.153657	0.0933051	0.108394	0.123716	0.0959096	0.177455	0.141031	-1.095	-1.09509	-1.08164	-1.08932	-1.08615	-1.09241	-1.10191	-1.24551	-0.384	-0.390405	-0.457706	-0.409283	-0.380302	-0.356902	-0.399879	-0.394692
59344	0	0	0	0.149	0.167657	0.0983051	0.155394	0.149716	0.13791	0.166455	0.160031	-0.044	-0.0470944	-0.030636	-0.0293232	-0.0491536	-0.0404079	0.00709275	-0.149508	0.035	0.033595	-0.00870636	0.0277166	0.0356978	0.0630976	0.0331207	-0.0286919
59272	0	0	0	-1.156	-1.13534	-1.18769	-1.18561	-1.16128	-1.10709	-1.14354	-1.11597	-1.067	-1.06809	-1.05364	-1.02932	-1.05815	-1.08241	-1.08391	-1.12951	-0.525	-0.536405	-0.431706	-0.530283	-0.529302	-0.488902	-0.491879	-0.612692
59252	0	0	0	-0.725	-0.747343	-0.772695	-0.743606	-0.736284	-0.75809	-0.711545	-0.710969	-0.675	-0.684094	-0.661636	-0.663323	-0.666154	-0.672408	-0.684907	-0.651508	-0.582	-0.582405	-0.663706	-0.599283	-0.584302	-0.554902	-0.636879	-0.620692
59254	0	0	0	0.035	0.0506575	-0.0146949	0.0133937	0.0217157	0.0329096	0.0264553	0.028031	-0.979	-0.984094	-0.965636	-0.960323	-0.970154	-0.993408	-0.994907	-1.03951	-0.488	-0.496405	-0.527706	-0.496283	-0.490302	-0.450902	-0.497879	-0.568692
59358	0	0	0	-0.339	-0.362343	-0.370695	-0.366606	-0.338284	-0.33709	-0.358545	-0.429969	-0.337	-0.340094	-0.323636	-0.320323	-0.328154	-0.335408	-0.364907	-0.355508	-0.69	-0.691405	-0.738706	-0.708283	-0.699302	-0.666902	-0.672879	-0.736692
59326	0	0	0	0.151	0.125657	0.120305	0.136394	0.133716	0.13791	0.184455	0.100031	-0.625	-0.623094	-0.611636	-0.587323	-0.616154	-0.640408	-0.653907	-0.753508	-0.208	-0.213405	-0.245706	-0.235283	-0.206302	-0.179902	-0.219879	-0.277692
59266	0	0	0	0.35	0.331657	0.301305	0.343394	0.352716	0.32791	0.328455	0.347031	0.077	0.0659056	0.065364	0.114677	0.0858464	0.0635921	0.0610927	0.0494924	-0.075	-0.073405	-0.187706	-0.0862834	-0.0693022	-0.194902	-0.0568793	-0.109692
59273	0	0	0	1.01	1.02266	0.965305	0.974394	0.999716	1.00591	1.01746	0.990031	-0.056	-0.0650944	-0.042636	-0.0163232	-0.0471536	-0.0474079	-0.0619073	-0.127508	0.428	0.430595	0.304294	0.408717	0.436698	0.411098	0.435121	0.320308
59275	0	0	0	0.233	0.202657	0.192305	0.195394	0.221716	0.24891	0.229455	0.267031	-1.071	-1.07709	-1.08264	-1.03832	-1.06215	-1.06941	-1.05191	-1.24551	-0.467	-0.458405	-0.435706	-0.483283	-0.466302	-0.408902	-0.478879	-0.507692
59773	0	0	0	-0.409	-0.404343	-0.440695	-0.421606	-0.412284	-0.38509	-0.429545	-0.430969	-0.652	-0.663094	-0.638636	-0.636323	-0.643154	-0.673408	-0.668907	-0.797508	-0.354	-0.360405	-0.401706	-0.361283	-0.347302	-0.308902	-0.354879	-0.379692
59808	0	0	0	-0.443	-0.452343	-0.480695	-0.456606	-0.450284	-0.42509	-0.442545	-0.480969	0.052	0.0559056	0.065364	0.0726768	0.0608464	0.0555921	0.0460927	0.0744924	-0.965	-0.960405	-1.03771	-0.987283	-0.970302	-0.934902	-0.937879	-0.964692
59350	0	0	0	0.838	0.811657	0.798305	0.804394	0.833716	0.81891	0.832455	0.841031	-0.962	-0.959094	-0.948636	-0.923323	-0.953154	-0.959408	-0.947907	-1.02051	0.29	0.289595	0.245294	0.269717	0.301698	0.281098	0.295121	0.193308
59376	0	0	0	0.156	0.185657	0.129305	0.143394	0.150716	0.11991	0.146455	0.140031	-1.068	-1.07009	-1.07964	-1.04232	-1.05915	-1.08041	-1.09891	-1.11151	0.288	0.290595	0.0482936	0.279717	0.295698	0.189098	0.298121	0.200308
59750	0	0	0	0.555	0.570657	0.507305	0.539394	0.540716	0.55991	0.584455	0.537031	-1.08	-1.08109	-1.06664	-1.06432	-1.07115	-1.07841	-1.08191	-1.18751	-0.285	-0.283405	-0.357706	-0.302283	-0.286302	-0.281902	-0.266879	-0.306692
59753	0	0	0	-0.299	-0.315343	-0.322695	-0.295606	-0.294284	-0.27009	-0.251545	-0.252969	0.034	0.0269056	0.047364	0.0556768	0.0298464	0.0355921	0.0420927	-0.00550761	-0.602	-0.600405	-0.589706	-0.610283	-0.600302	-0.594902	-0.561879	-0.648692
59377	0	0	0	-0.905	-0.923343	-0.919695	-0.927606	-0.911284	-0.87909	-0.847545	-0.920969	-0.973	-0.968094	-0.959636	-0.954323	-0.964154	-0.971408	-0.964907	-1.14651	-0.721	-0.728405	-0.775706	-0.740283	-0.718302	-0.670902	-0.731879	-0.707692
59784	0	0	0	0.4	0.417657	0.358305	0.376394	0.394716	0.44391	0.397455	0.397031	-1.469	-1.46709	-1.45564	-1.45332	-1.46015	-1.46741	-1.49891	-1.54451	-0.078	-0.073405	-0.0587064	-0.100283	-0.0713022	-0.0489024	-0.109879	-0.139692
59276	0	0	0	-0.281	-0.248343	-0.331695	-0.280606	-0.282284	-0.28109	-0.295545	-0.162969	-0.304	-0.297094	-0.315636	-0.267323	-0.295154	-0.301408	-0.290907	-0.448508	-0.793	-0.811405	-0.871706	-0.798283	-0.791302	-0.764902	-0.838879	-0.779692
59337	0	0	0	1.094	1.07566	1.05631	1.06039	1.09672	1.11791	1.06346	1.14803	-0.998	-1.00309	-0.984636	-0.967323	-0.989154	-0.996408	-1.01591	-1.04051	-0.184	-0.176405	-0.180706	-0.208283	-0.186302	-0.186902	-0.183879	-0.308692
59348	0	0	0	0.98	0.957657	0.944305	0.955394	0.990716	0.98991	0.986455	1.01003	-0.323	-0.330094	-0.309636	-0.286323	-0.314154	-0.321408	-0.303907	-0.303508	-0.237	-0.227405	-0.257706	-0.258283	-0.239302	-0.237902	-0.229879	-0.328692
59308	0	0	0	-0.77	-0.743343	-0.805695	-0.787606	-0.762284	-0.77309	-0.725545	-0.692969	-1.132	-1.12709	-1.14164	-1.10532	-1.12315	-1.12841	-1.10991	-1.23051	-0.602	-0.612405	-0.672706	-0.607283	-0.601302	-0.578902	-0.621879	-0.622692
59280	0	0	0	-0.615	-0.630343	-0.645695	-0.629606	-0.618284	-0.57409	-0.618545	-0.688969	-0.694	-0.694094	-0.680636	-0.660323	-0.685154	-0.692408	-0.653907	-0.814508	-0.58	-0.586405	-0.613706	-0.582283	-0.586302	-0.577902	-0.569879	-0.592692
59277	0	0	0	-0.555	-0.572343	-0.588695	-0.558606	-0.559284	-0.53209	-0.545545	-0.553969	-0.787	-0.794094	-0.773636	-0.729323	-0.778154	-0.784408	-0.783907	-0.867508	-0.935	-0.938405	-0.831706	-0.946283	-0.936302	-0.883902	-0.921879	-0.930692
59349	0	0	0	0.386	0.407657	0.342305	0.372394	0.385716	0.39991	0.403455	0.383031	-0.831	-0.828094	-0.842636	-0.808323	-0.822154	-0.828408	-0.844907	-0.808508	-0.368	-0.373405	-0.351706	-0.372283	-0.368302	-0.299902	-0.447879	-0.403692
59383	0	0	0	0.742	0.714657	0.700305	0.716394	0.730716	0.73791	0.726455	0.717031	-1.145	-1.15209	-1.13164	-1.10832	-1.13615	-1.15041	-1.12791	-1.29851	-0.17	-0.170405	-0.166706	-0.189283	-0.174302	-0.125902	-0.218879	-0.239692
59293	0	0	0	0.007	0.0256575	-0.0516949	-0.0206063	0.0127157	-0.00709042	0.0134553	0.039031	-0.578	-0.578094	-0.589636	-0.584323	-0.569154	-0.573408	-0.566907	-0.703508	-0.294	-0.299405	-0.271706	-0.315283	-0.287302	-0.288902	-0.345879	-0.398692
59320	0	0	0	0.161	0.145657	0.134305	0.141394	0.154716	0.18691	0.196455	0.109031	-1.211	-1.21009	-1.19764	-1.19032	-1.20215	-1.20841	-1.20291	-1.37051	0.089	0.085595	0.0952936	0.0697166	0.0966978	0.117098	0.0741207	-0.0206919
59331	0	0	0	1.066	1.03266	1.01731	1.03439	1.06872	1.05791	1.05746	1.07703	-0.504	-0.508094	-0.490636	-0.475323	-0.508154	-0.516408	-0.458907	-0.634508	0.589	0.582595	0.517294	0.570717	0.600698	0.545098	0.590121	0.462308
59281	0	0	0	0.374	0.346657	0.333305	0.332394	0.357716	0.40791	0.360455	0.330031	-0.479	-0.480094	-0.465636	-0.445323	-0.470154	-0.476408	-0.502907	-0.513508	-0.952	-0.944405	-0.879706	-0.956283	-0.962302	-0.891902	-0.934879	-0.967692
59783	0	0	0	0.769	0.740657	0.741305	0.753394	0.778716	0.77591	0.774455	0.724031	-0.235	-0.240094	-0.221636	-0.196323	-0.226154	-0.218408	-0.235907	-0.373508	-0.039	-0.038405	-0.0887064	-0.0802834	-0.0313022	-0.0979024	-0.0698793	-0.139692
59378	0	0	0	-0.529	-0.498343	-0.558695	-0.548606	-0.540284	-0.53509	-0.525545	-0.530969	-1.068	-1.07509	-1.05464	-1.06132	-1.05915	-1.06541	-1.08091	-1.13851	-0.626	-0.631405	-0.620706	-0.625283	-0.628302	-0.557902	-0.649879	-0.612692
59364	0	0	0	0.145	0.119657	0.108305	0.108394	0.132716	0.16891	0.133455	0.131031	-0.519	-0.521094	-0.505636	-0.476323	-0.510154	-0.534408	-0.541907	-0.560508	-0.033	-0.030405	-0.100706	-0.0532834	-0.0283022	-0.0139024	-0.0118793	-0.119692
59776	0	0	0	0.292	0.266657	0.254305	0.270394	0.282716	0.28491	0.311455	0.232031	-0.417	-0.422094	-0.403636	-0.381323	-0.421154	-0.431408	-0.393907	-0.568508	0.03	0.030595	0.0172936	0.0127166	0.0396978	0.0440976	0.0451207	-0.00769185
59786	0	0	0	-0.578	-0.544343	-0.619695	-0.576606	-0.579284	-0.57009	-0.570545	-0.542969	-0.885	-0.887094	-0.895636	-0.887323	-0.876154	-0.880408	-0.904907	-0.895508	-1.133	-1.15041	-1.08271	-1.13128	-1.1443	-1.1239	-1.15888	-1.14669
59294	0	0	0	0.475	0.431657	0.441305	0.444394	0.461716	0.48691	0.451455	0.459031	-0.177	-0.175094	-0.163636	-0.141323	-0.168154	-0.162408	-0.185907	-0.325508	0.406	0.402595	0.364294	0.386717	0.410698	0.403098	0.400121	0.315308
59351	0	0	0	0.031	0.0186575	0.0203051	0.0223937	0.0307157	0.0479096	0.0664553	0.149031	-0.266	-0.258094	-0.277636	-0.227323	-0.257154	-0.264408	-0.272907	-0.281508	-0.066	-0.066405	-0.0707064	-0.0882834	-0.0653022	-0.0159024	-0.0468793	-0.145692
59387	0	0	0	-0.809	-0.812343	-0.845695	-0.818606	-0.810284	-0.81409	-0.772545	-0.779969	-0.357	-0.357094	-0.367636	-0.320323	-0.348154	-0.354408	-0.312907	-0.417508	-0.48	-0.484405	-0.464706	-0.500283	-0.483302	-0.466902	-0.463879	-0.498692
59312	0	0	0	0.389	0.361657	0.359305	0.355394	0.383716	0.42491	0.362455	0.420031	-0.452	-0.453094	-0.463636	-0.401323	-0.443154	-0.467408	-0.450907	-0.521508	-0.315	-0.311405	-0.337706	-0.341283	-0.312302	-0.307902	-0.319879	-0.391692
59375	0	0	0	-0.767	-0.789343	-0.791695	-0.796606	-0.775284	-0.73509	-0.760545	-0.727969	-0.615	-0.616094	-0.601636	-0.582323	-0.606154	-0.618408	-0.606907	-0.795508	-0.379	-0.388405	-0.364706	-0.402283	-0.376302	-0.358902	-0.385879	-0.462692
59379	0	0	0	-0.727	-0.705343	-0.755695	-0.735606	-0.719284	-0.68909	-0.733545	-0.673969	-0.87	-0.873094	-0.880636	-0.853323	-0.875154	-0.868408	-0.813907	-0.935508	-0.809	-0.815405	-0.721706	-0.793283	-0.814302	-0.751902	-0.788879	-0.821692
59352	0	0	0	0.056	0.0676575	0.0323051	0.0213937	0.0497157	0.0899096	0.0764553	0.102031	-0.587	-0.589094	-0.573636	-0.550323	-0.578154	-0.584408	-0.571907	-0.718508	-0.292	-0.287405	-0.368706	-0.320283	-0.295302	-0.273902	-0.272879	-0.357692
59353	0	0	0	0.186	0.150657	0.156305	0.152394	0.183716	0.19691	0.183455	0.200031	-0.559	-0.564094	-0.545636	-0.524323	-0.550154	-0.557408	-0.581907	-0.610508	-0.18	-0.171405	-0.206706	-0.199283	-0.181302	-0.145902	-0.179879	-0.238692
59363	0	0	0	0.018	0.0326575	-0.0166949	-0.00760627	0.0157157	0.00890958	0.0574553	-0.020969	-0.316	-0.319094	-0.302636	-0.296323	-0.319154	-0.325408	-0.293907	-0.483508	0.127	0.124595	0.0942936	0.103717	0.132698	0.137098	0.119121	0.0443081
59340	0	0	0	1.348	1.32366	1.31531	1.32439	1.35072	1.32291	1.32346	1.26403	-0.476	-0.475094	-0.487636	-0.439323	-0.467154	-0.472408	-0.503907	-0.652508	0.253	0.253595	0.219294	0.233717	0.258698	0.206098	0.225121	0.135308
59357	0	0	0	-0.318	-0.308343	-0.354695	-0.350606	-0.319284	-0.30109	-0.309545	-0.288969	-0.806	-0.810094	-0.792636	-0.789323	-0.797154	-0.810408	-0.826907	-0.827508	-0.465	-0.460405	-0.482706	-0.487283	-0.470302	-0.429902	-0.469879	-0.495692
59355	0	0	0	0.581	0.586657	0.537305	0.549394	0.580716	0.58791	0.594455	0.549031	-0.712	-0.709094	-0.698636	-0.709323	-0.703154	-0.710408	-0.756907	-0.709508	0.149	0.149595	0.0912936	0.128717	0.158698	0.159098	0.133121	0.0553081
59356	0	0	0	-0.193	-0.216343	-0.249695	-0.198606	-0.203284	-0.22609	-0.201545	-0.141969	-0.661	-0.664094	-0.672636	-0.636323	-0.652154	-0.656408	-0.672907	-0.815508	-0.749	-0.754405	-0.759706	-0.746283	-0.752302	-0.737902	-0.719879	-0.712692
59812	0	0	0	-0.548	-0.524343	-0.590695	-0.543606	-0.549284	-0.52609	-0.513545	-0.578969	-0.204	-0.208094	-0.215636	-0.166323	-0.195154	-0.199408	-0.210907	-0.206508	-1.075	-1.09741	-0.925706	-1.07428	-1.0853	-1.0159	-1.06588	-1.00069
59341	0	0	0	-0.021	-0.00434252	-0.0706949	-0.0486063	-0.0272843	0.0129096	-0.0455447	-0.080969	-0.68	-0.675094	-0.666636	-0.643323	-0.671154	-0.676408	-0.681907	-0.781508	-0.348	-0.350405	-0.450706	-0.369283	-0.346302	-0.328902	-0.356879	-0.346692
59774	0	0	0	-0.078	-0.0543425	-0.122695	-0.0866063	-0.0722843	-0.0420904	-0.0775447	-0.018969	-0.138	-0.137094	-0.124636	-0.0843232	-0.129154	-0.134408	-0.140907	-0.171508	-0.472	-0.463405	-0.531706	-0.480283	-0.474302	-0.544902	-0.475879	-0.542692
59343	0	0	0	-0.649	-0.624343	-0.680695	-0.670606	-0.654284	-0.63809	-0.610545	-0.642969	-0.889	-0.889094	-0.875636	-0.864323	-0.894154	-0.884408	-0.852907	-1.05651	-0.877	-0.889405	-0.903706	-0.881283	-0.881302	-0.852902	-0.840879	-0.813692
59804	0	0	0	0.078	0.0596575	0.0363051	0.0473937	0.0837157	0.0849096	0.0484553	-0.020969	-0.195	-0.198094	-0.207636	-0.158323	-0.186154	-0.193408	-0.196907	-0.286508	-0.314	-0.311405	-0.562706	-0.339283	-0.312302	-0.306902	-0.298879	-0.357692
59384	0	0	0	-0.18	-0.199343	-0.210695	-0.200606	-0.186284	-0.17609	-0.159545	-0.118969	-1.754	-1.75309	-1.76364	-1.74932	-1.75815	-1.75141	-1.70391	-1.93351	-0.593	-0.593405	-0.564706	-0.601283	-0.598302	-0.548902	-0.596879	-0.598692
93514	0	0	0	-0.94	-0.911343	-0.980695	-0.924606	-0.927284	-0.90009	-0.961545	-0.888969	-0.466	-0.467094	-0.476636	-0.476323	-0.471154	-0.463408	-0.486907	-0.341508	-0.758	-0.762405	-0.624706	-0.760283	-0.765302	-0.707902	-0.779879	-0.735692
93516	0	0		-1.115	-1.09034	-1.16569	-1.10561	-1.10928	-1.13509	-1.17154	-1.12197	-0.335	-0.343094	-0.346636	-0.348323	-0.341154	-0.332408	-0.318907	-0.306508	-0.57	-0.579405	-0.511706	-0.568283	-0.573302	-0.576902	-0.585879	-0.536692
65471	0	0	0	-0.096	-0.0763425	-0.126695	-0.101606	-0.0972843	-0.0880904	-0.201545	-0.088969	-0.529	-0.525094	-0.515636	-0.520323	-0.520154	-0.526408	-0.577907	-0.438508	-0.457	-0.453405	-0.386706	-0.451283	-0.463302	-0.395902	-0.495879	-0.436692
93524	0	0	0	-0.85	-0.825343	-0.901695	-0.839606	-0.843284	-0.81009	-0.852545	-0.861969	0.089	0.0959056	0.077364	0.0836768	0.0838464	0.0915921	0.0510927	0.121492	-0.99	-1.00141	-0.896706	-0.976283	-1.0003	-0.944902	-0.989879	-0.845692
93528	0	0	0	-0.912	-0.883343	-0.964695	-0.904606	-0.910284	-0.87909	-0.926545	-0.893969	-0.96	-0.956094	-0.970636	-1.00232	-0.965154	-0.956408	-0.945907	-0.932508	-0.557	-0.573405	-0.421706	-0.549283	-0.558302	-0.488902	-0.625879	-0.540692
65478	0	0	0	-0.572	-0.580343	-0.608695	-0.569606	-0.575284	-0.52909	-0.529545	-0.515969	-1.347	-1.34609	-1.35764	-1.35632	-1.35215	-1.34441	-1.34391	-1.38451	-1.192	-1.18941	-1.05971	-1.19228	-1.1963	-1.0979	-1.11788	-1.02069
93532	0	0	0	-0.814	-0.790343	-0.855695	-0.803606	-0.807284	-0.78709	-0.798545	NA	-0.049	-0.0480944	-0.060636	-0.0833232	-0.0551536	-0.0464079	-0.0409073	NA	-0.975	-0.973405	-0.861706	-0.960283	-0.982302	-0.956902	-1.01488	NA
65487	0	0		0.597	0.570657	0.578305	0.586394	0.588716	0.60891	0.554455	0.570031	-0.772	-0.778094	-0.758636	-0.779323	-0.763154	-0.786408	-0.815907	-0.843508	-0.181	-0.181405	-0.260706	-0.193283	-0.172302	-0.166902	-0.171879	-0.259692
93534	0	0		-1.34	-1.35234	-1.36469	-1.33361	-1.34028	-1.32509	-1.32654	-1.35397	-0.974	-0.970094	-0.986636	-1.00032	-0.965154	-0.971408	-1.01491	-1.08951	-0.817	-0.824405	-0.743706	-0.827283	-0.808302	-0.781902	-0.866879	-0.705692
93738	0	0		-0.562	-0.543343	-0.614695	-0.550606	-0.566284	-0.56109	-0.533545	-0.484969	0.141	0.142906	0.129364	0.123677	0.135846	0.143592	0.126093	0.258492	-0.716	-0.727405	-0.667706	-0.716283	-0.721302	-0.674902	-0.693879	-0.543692
65480	0	0	0	-1.328	-1.30134	-1.37769	-1.32361	-1.33328	-1.35409	-1.30354	-1.27397	-1.606	-1.60209	-1.61564	-1.60032	-1.59715	-1.61941	-1.63991	-1.63151	-1.038	-1.04741	-1.01771	-1.03928	-1.0473	-0.979902	-1.01288	-0.882692
65488	0	0	0	-1.005	-1.02334	-1.04869	-1.00261	-1.01728	-0.98809	-1.00154	-0.949969	-0.27	-0.279094	-0.256636	-0.254323	-0.261154	-0.267408	-0.286907	-0.294508	-1.748	-1.75241	-1.67471	-1.74228	-1.7483	-1.6259	-1.74288	-1.66869
65702	0	0	0	-0.877	-0.855343	-0.934695	-0.870606	-0.871284	-0.86309	-0.876545	-0.841969	-0.612	-0.619094	-0.598636	-0.607323	-0.603154	-0.609408	-0.628907	-0.562508	-0.602	-0.611405	-0.495706	-0.600283	-0.595302	-0.541902	-0.609879	-0.561692
93592	0	0	0	-0.962	-0.930343	-0.992695	-0.954606	-0.961284	-0.92309	-0.925545	-0.949969	-0.422	-0.419094	-0.432636	-0.434323	-0.428154	-0.419408	-0.374907	-0.319508	-1.073	-1.08541	-1.01571	-1.06628	-1.0803	-1.0389	-1.11688	-0.978692
65692	0	0		-0.274	-0.243343	-0.317695	-0.271606	-0.275284	-0.25009	-0.249545	-0.274969	-0.475	-0.477094	-0.486636	-0.462323	-0.480154	-0.472408	-0.451907	-0.420508	-0.356	-0.349405	-0.327706	-0.339283	-0.360302	-0.284902	-0.351879	-0.352692
93596	0	0	0	-0.176	-0.197343	-0.216695	-0.164606	-0.178284	-0.17109	-0.204545	-0.147969	-0.039	-0.0410944	-0.025636	-0.00632319	-0.0301536	-0.0364079	-0.0389073	-0.00950761	-0.574	-0.565405	-0.533706	-0.574283	-0.578302	-0.511902	-0.522879	-0.569692
93602	0	0	0	-0.934	-0.903343	-0.972695	-0.927606	-0.927284	-0.89309	-0.931545	-0.899969	0.626	0.632906	0.614364	0.610677	0.620846	0.628592	0.624093	0.680492	-1.088	-1.09741	-0.979706	-1.07228	-1.0903	-1.0139	-1.07988	-0.938692
65703	0	0	0	-0.452	-0.425343	-0.507695	-0.439606	-0.460284	-0.41809	-0.459545	-0.418969	-0.681	-0.676094	-0.691636	-0.689323	-0.686154	-0.677408	-0.668907	-0.744508	-0.6	-0.611405	-0.429706	-0.579283	-0.606302	-0.536902	-0.613879	-0.598692
65740	0	0		-1.067	-1.04034	-1.11869	-1.05761	-1.06028	-1.02309	-1.07754	-0.997969	-0.514	-0.512094	-0.524636	-0.515323	-0.505154	-0.510408	-0.525907	-0.422508	-1.282	-1.30341	-1.07171	-1.25728	-1.2893	-1.1939	-1.31688	-1.21369
65793	0	0	0	-0.848	-0.830343	-0.890695	-0.841606	-0.840284	-0.83309	-0.906545	-0.783969	-0.399	-0.399094	-0.385636	-0.413323	-0.404154	-0.395408	-0.423907	-0.438508	-0.76	-0.760405	-0.726706	-0.760283	-0.756302	-0.712902	-0.781879	-0.684692
65794	0	0	0	-0.274	-0.249343	-0.323695	-0.270606	-0.275284	-0.25409	-0.255545	-0.265969	-0.989	-0.988094	-0.975636	-0.986323	-0.980154	-0.986408	-1.00791	-1.05151	-0.434	-0.435405	-0.351706	-0.434283	-0.426302	-0.394902	-0.487879	-0.472692
65699	0	0	0	-0.518	-0.548343	-0.553695	-0.518606	-0.518284	-0.52609	-0.514545	-0.463969	-1.003	-0.999094	-1.01364	-1.00032	-0.994154	-1.01741	-1.02491	-1.03951	-0.632	-0.634405	-0.505706	-0.635283	-0.633302	-0.549902	-0.643879	-0.601692
66016	0	0	0	-1.141	-1.16434	-1.19069	-1.13661	-1.14128	-1.11809	-1.16654	-1.14597	-1.165	-1.15609	-1.17564	-1.15232	-1.15615	-1.16141	-1.18991	-1.23151	-0.77	-0.781405	-0.766706	-0.774283	-0.769302	-0.679902	-0.821879	-0.725692
66017	0	0	0	-0.529	-0.500343	-0.583695	-0.531606	-0.524284	-0.61209	-0.492545	-0.485969	-1.368	-1.36609	-1.35464	-1.39232	-1.37315	-1.36541	-1.32391	-1.49851	0.018	0.020595	-0.184706	0.0137166	0.0236978	-0.139902	0.0541207	-0.0286919
66018	0	0	0	-0.882	-0.905343	-0.926695	-0.878606	-0.888284	-0.87009	-0.897545	-0.852969	-0.399	-0.397094	-0.385636	-0.409323	-0.404154	-0.396408	-0.404907	-0.349508	-1.403	-1.40341	-1.39671	-1.40228	-1.4063	-1.3199	-1.37188	-1.34069
66019	0	0	0	-1.464	-1.44734	-1.48369	-1.46161	-1.46928	-1.45109	-1.42754	-1.46597	-1.042	-1.04009	-1.05264	-1.02732	-1.04715	-1.03941	-1.02291	-1.07151	-0.929	-0.942405	-0.809706	-0.926283	-0.926302	-0.845902	-0.897879	-0.843692
66020	0	0	0	-0.441	-0.449343	-0.453695	-0.437606	-0.453284	-0.38709	-0.447545	-0.410969	-1.51	-1.51309	-1.52064	-1.49032	-1.51515	-1.50741	-1.48991	-1.51751	-1.246	-1.24141	-1.12371	-1.23528	-1.2453	-1.1529	-1.22088	-1.10769
66021	0	0	0	-0.321	-0.306343	-0.350695	-0.330606	-0.320284	-0.27409	-0.371545	-0.291969	-1.773	-1.77709	-1.78264	-1.76932	-1.76415	-1.76941	-1.78091	-1.84051	-0.636	-0.646405	-0.526706	-0.629283	-0.634302	-0.543902	-0.647879	-0.625692
66066	0	0	0	-1.108	-1.13334	-1.13669	-1.10261	-1.10328	-1.09209	-1.06554	-1.06697	-1.352	-1.35109	-1.36264	-1.36332	-1.34315	-1.34841	-1.35591	-1.39851	-0.963	-0.973405	-0.846706	-0.961283	-0.960302	-0.870902	-1.03188	-0.821692
66023	0	0	0	-0.212	-0.231343	-0.254695	-0.218606	-0.228284	-0.20409	-0.287545	-0.213969	-1.194	-1.19709	-1.20464	-1.22032	-1.19915	-1.19141	-1.16791	-1.22651	-0.749	-0.749405	-0.656706	-0.738283	-0.750302	-0.663902	-0.775879	-0.696692
66049	0	0	0	-1.129	-1.10934	-1.16569	-1.11661	-1.13028	-1.09909	-1.07654	-1.05497	-0.884	-0.880094	-0.894636	-0.889323	-0.889154	-0.880408	-0.892907	-0.862508	-0.898	-0.915405	-0.737706	-0.904283	-0.903302	-0.800902	-0.925879	-0.751692
66024	0	0	0	-0.05	-0.0363425	-0.0906949	-0.0426063	-0.0502843	-0.0350904	-0.0315447	-0.00396902	-1.22	-1.23009	-1.23064	-1.20732	-1.22415	-1.21641	-1.22091	-1.29851	-0.624	-0.632405	-0.569706	-0.609283	-0.627302	-0.541902	-0.650879	-0.612692
66025	0	0	0	-0.722	-0.736343	-0.765695	-0.719606	-0.728284	-0.69409	-0.730545	-0.756969	-0.705	-0.711094	-0.716636	-0.730323	-0.710154	-0.702408	-0.691907	-0.617508	-0.661	-0.659405	-0.722706	-0.655283	-0.660302	-0.574902	-0.680879	-0.590692
66029	0	0	0	0.425	0.388657	0.389305	0.418394	0.439716	0.45091	0.367455	0.358031	-1.051	-1.05509	-1.03764	-1.04032	-1.04215	-1.04841	-1.11391	-1.07251	-0.85	-0.853405	-0.816706	-0.854283	-0.847302	-0.795902	-0.820879	-0.761692
66030	0	0	0	-1.164	-1.14834	-1.19769	-1.16061	-1.17028	-1.16109	-1.20054	-1.13997	-1.188	-1.19709	-1.17464	-1.18932	-1.17915	-1.18441	-1.17091	-1.13951	-0.681	-0.688405	-0.573706	-0.679283	-0.675302	-0.593902	-0.721879	-0.589692
66031	0	0	0	-1.268	-1.27834	-1.30869	-1.27161	-1.26628	-1.25409	-1.25654	-1.20397	-1.07	-1.06409	-1.08164	-1.07432	-1.06115	-1.06741	-1.08191	-1.05551	-1.42	-1.43541	-1.32071	-1.40928	-1.4283	-1.3359	-1.42388	-1.22269
66033	0	0		-0.206	-0.222343	-0.239695	-0.205606	-0.207284	-0.19009	-0.188545	-0.203969	-0.77	-0.766094	-0.781636	-0.738323	-0.775154	-0.767408	-0.773907	-0.715508	-0.705	-0.710405	-0.831706	-0.701283	-0.705302	-0.767902	-0.668879	-0.645692
66050	0	0	0	-1.285	-1.25634	-1.31669	-1.28361	-1.28528	-1.25309	-1.26554	-1.24597	-1.217	-1.21609	-1.22664	-1.20532	-1.20815	-1.21341	-1.23191	-1.29951	-0.214	-0.214405	-0.125706	-0.195283	-0.219302	-0.160902	-0.268879	-0.220692
73352	0	0	0	-1.029	-1.00434	-1.06469	-1.02661	-1.02428	-1.00609	-1.01454	-0.941969	-0.864	-0.866094	-0.875636	-0.869323	-0.855154	-0.861408	-0.927907	-0.858508	-1.456	-1.47841	-1.43071	-1.47928	-1.4583	-1.3439	-1.48288	-1.26169
66036	0	0	0	-0.656	-0.642343	-0.669695	-0.660606	-0.664284	-0.59409	-0.653545	-0.636969	-1.518	-1.52109	-1.50464	-1.51032	-1.50915	-1.51541	-1.57191	-1.59651	-0.37	-0.389405	-0.287706	-0.386283	-0.362302	-0.284902	-0.388879	-0.388692
66037	0	0	0	-0.746	-0.723343	-0.780695	-0.747606	-0.751284	-0.75909	-0.725545	-0.695969	-0.92	-0.921094	-0.906636	-0.912323	-0.911154	-0.917408	-0.983907	-0.909508	-1.233	-1.25841	-1.20871	-1.22728	-1.2433	-1.1979	-1.19888	-1.05769
66038	0	0	0	-1.155	-1.17534	-1.19669	-1.15061	-1.15628	-1.12909	-1.20354	-1.16497	-0.441	-0.443094	-0.453636	-0.440323	-0.432154	-0.437408	-0.477907	-0.378508	-1.08	-1.09341	-1.11471	-1.06928	-1.0843	-1.0039	-1.03388	-1.04469
66039	0	0		-0.808	-0.790343	-0.838695	-0.797606	-0.810284	-0.77209	-0.828545	-0.791969	-1.273	-1.27509	-1.28364	-1.27032	-1.26415	-1.26941	-1.28891	-1.22051	-0.85	-0.870405	-0.733706	-0.844283	-0.858302	-0.756902	-0.900879	-0.818692
66040	0	0	0	-0.073	-0.0803425	-0.110695	-0.0696063	-0.0722843	-0.0760904	-0.0855447	-0.126969	-1.09	-1.08409	-1.07664	-1.08332	-1.08115	-1.08741	-1.14091	-1.16651	-0.692	-0.694405	-0.623706	-0.689283	-0.690302	-0.611902	-0.711879	-0.686692
66041	0	0		-1.057	-1.04434	-1.08569	-1.05861	-1.06328	-1.03609	-1.05254	-0.937969	-0.619	-0.615094	-0.629636	-0.586323	-0.610154	-0.614408	-0.662907	-0.636508	-0.716	-0.739405	-0.650706	-0.713283	-0.720302	-0.706902	-0.756879	-0.748692
66043	0	0	0	-0.911	-0.920343	-0.937695	-0.908606	-0.908284	-0.91409	-0.944545	-0.866969	-1.215	-1.21109	-1.22564	-1.24332	-1.21915	-1.21141	-1.23191	-1.22651	-0.919	-0.930405	-0.896706	-0.922283	-0.923302	-0.889902	-0.968879	-0.804692
66044	0	0	0	-1.472	-1.49934	-1.49969	-1.46961	-1.47128	-1.45209	-1.45754	-1.40797	-1.128	-1.11409	-1.13864	-1.13232	-1.11915	-1.12441	-1.18791	-1.10051	-1.477	-1.48541	-1.34371	-1.48128	-1.4823	-1.3619	-1.44788	-1.31869
66078	0	0		-0.965	-0.946343	-0.983695	-0.967606	-0.970284	-0.91909	-0.960545	-0.968969	-1.192	-1.18609	-1.20264	-1.19032	-1.18315	-1.18941	-1.20091	-1.31451	-0.754	-0.783405	-0.629706	-0.762283	-0.751302	-0.672902	-0.771879	-0.821692
93922	0	0		-0.624	-0.653343	-0.642695	-0.651606	-0.618284	-0.60109	-0.641545	-0.648969	-0.51	-0.514094	-0.496636	-0.505323	-0.501154	-0.508408	-0.554907	-0.483508	-0.67	-0.669405	-0.646706	-0.689283	-0.671302	-0.602902	-0.640879	-0.701692
93540	0	0	0	-0.834	-0.862343	-0.882695	-0.833606	-0.834284	-0.79209	-0.899545	-0.768969	-0.386	-0.382094	-0.372636	-0.399323	-0.391154	-0.383408	-0.368907	-0.393508	-0.806	-0.802405	-0.728706	-0.803283	-0.810302	-0.761902	-0.826879	-0.731692
93544	0	0	0	-0.739	-0.763343	-0.770695	-0.737606	-0.744284	-0.71409	-0.734545	-0.693969	-0.461	-0.466094	-0.447636	-0.493323	-0.466154	-0.465408	-0.434907	-0.491508	-0.456	-0.456405	-0.400706	-0.467283	-0.453302	-0.415902	-0.508879	-0.460692
93546	0	0		-0.739	-0.751343	-0.774695	-0.732606	-0.739284	-0.71909	-0.774545	-0.755969	-0.193	-0.197094	-0.179636	-0.229323	-0.198154	-0.190408	-0.181907	-0.209508	-0.685	-0.688405	-0.680706	-0.685283	-0.684302	-0.634902	-0.703879	-0.651692
93548	0	0	0	-1.035	-1.05434	-1.05769	-1.03461	-1.04828	-1.01709	-1.08854	-1.05397	-0.613	-0.610094	-0.599636	-0.644323	-0.618154	-0.610408	-0.617907	-0.698508	-0.843	-0.844405	-0.720706	-0.840283	-0.849302	-0.774902	-0.862879	-0.800692
93550	0	0	0	-0.997	-1.01434	-1.02169	-1.00361	-1.00628	-0.95409	-1.02254	-0.987969	-1.03	-1.02209	-1.01664	-1.06132	-1.03515	-1.02741	-1.00791	-1.11651	-0.244	-0.251405	-0.306706	-0.255283	-0.237302	-0.187902	-0.256879	-0.257692
73351	0	0	0	-1.021	-1.00134	-1.04869	-1.03561	-1.00728	-1.01509	-1.06654	-0.998969	-1.941	-1.93509	-1.95164	-1.93632	-1.93215	-1.95641	-1.97491	-1.96551	-0.504	-0.510405	-0.399706	-0.502283	-0.505302	-0.438902	-0.512879	-0.492692
93556	0	0	0	-1.268	-1.25934	-1.29969	-1.26161	-1.26828	-1.24709	-1.28254	-1.23897	-0.359	-0.356094	-0.345636	-0.374323	-0.350154	-0.356408	-0.390907	-0.440508	-0.902	-0.921405	-0.845706	-0.910283	-0.899302	-0.861902	-0.917879	-0.812692
95294	0	0		-1.345	-1.31534	-1.36069	-1.33161	-1.35028	-1.32009	-1.27054	-1.27397	-0.78	-0.782094	-0.791636	-0.802323	-0.785154	-0.777408	-0.772907	-0.767508	-1.129	-1.14041	-1.02171	-1.11528	-1.1343	-1.0199	-1.15288	-1.04169
93616	0	0	0	-0.568	-0.536343	-0.623695	-0.560606	-0.572284	-0.64809	-0.578545	-0.639969	-0.852	-0.840094	-0.862636	-0.894323	-0.857154	-0.865408	-0.843907	-0.759508	-0.029	-0.029405	-0.218706	-0.0322834	-0.0253022	-0.0999024	-0.0248793	-0.101692
93618	0	0	0	-0.565	-0.582343	-0.592695	-0.563606	-0.570284	-0.56909	-0.516545	-0.536969	-1.192	-1.20109	-1.20164	-1.20432	-1.19615	-1.20641	-1.17091	-1.24751	-0.454	-0.441405	-0.436706	-0.465283	-0.453302	-0.418902	-0.460879	-0.518692
66163	0	0	0	-0.685	-0.662343	-0.713695	-0.682606	-0.691284	-0.66809	-0.722545	-0.622969	-0.833	-0.833094	-0.819636	-0.826323	-0.824154	-0.830408	-0.836907	-0.772508	-0.732	-0.743405	-0.647706	-0.735283	-0.734302	-0.635902	-0.746879	-0.597692
93622	0	0	0	-0.205	-0.181343	-0.232695	-0.196606	-0.206284	-0.17009	-0.167545	NA	-0.624	-0.626094	-0.634636	-0.638323	-0.615154	-0.620408	-0.646907	NA	-1.238	-1.24741	-1.12271	-1.25128	-1.2393	-1.1659	-1.19688	NA
93626	0	0	0	-0.62	-0.601343	-0.640695	-0.619606	-0.621284	-0.59109	-0.603545	-0.576969	-1.151	-1.15609	-1.16164	-1.13632	-1.15615	-1.14841	-1.13291	-1.16151	-0.988	-1.01341	-0.830706	-0.984283	-0.995302	-0.901902	-1.02688	-0.899692
66164	0	0	0	-1.147	-1.13034	-1.18369	-1.14961	-1.14628	-1.13509	-1.19754	-1.14997	-1.103	-1.10309	-1.08964	-1.11732	-1.09415	-1.10041	-1.11391	-1.08551	-0.625	-0.646405	-0.524706	-0.622283	-0.619302	-0.548902	-0.691879	-0.562692
93667	0	0	0	-0.603	-0.610343	-0.651695	-0.594606	-0.614284	-0.59009	-0.632545	-0.518969	-1.368	-1.36409	-1.35464	-1.37732	-1.35915	-1.36441	-1.42591	-1.42651	-0.675	-0.675405	-0.616706	-0.672283	-0.678302	-0.597902	-0.663879	-0.577692
66108	0	0	0	-0.485	-0.501343	-0.527695	-0.478606	-0.485284	-0.46409	-0.467545	-0.452969	-0.972	-0.968094	-0.958636	-0.980323	-0.976154	-0.968408	-0.976907	-0.879508	-1.055	-1.05741	-0.933706	-1.04228	-1.0663	-0.965902	-1.09888	-0.888692
93669	0	0	0	-0.808	-0.835343	-0.831695	-0.813606	-0.814284	-0.79309	-0.846545	-0.809969	-1.52	-1.52309	-1.53064	-1.53332	-1.52515	-1.51741	-1.50491	-1.46151	-0.52	-0.514405	-0.500706	-0.521283	-0.524302	-0.436902	-0.504879	-0.430692
66110	0	0		-0.437	-0.416343	-0.461695	-0.463606	-0.428284	-0.41809	-0.495545	-0.391969	-0.95	-0.949094	-0.936636	-0.933323	-0.941154	-0.948408	-0.919907	-1.09151	-0.608	-0.620405	-0.597706	-0.633283	-0.602302	-0.564902	-0.572879	-0.639692
66111	0	0	0	-0.904	-0.886343	-0.945695	-0.899606	-0.899284	-0.87809	-0.913545	-0.894969	-0.598	-0.595094	-0.608636	-0.611323	-0.589154	-0.595408	-0.667907	-0.576508	-1.101	-1.11141	-0.958706	-1.09128	-1.1083	-0.981902	-1.08288	-0.894692
66686	0	0	0	0.198	0.168657	0.156305	0.169394	0.191716	0.21691	0.204455	0.194031	-0.394	-0.396094	-0.380636	-0.364323	-0.398154	-0.397408	-0.391907	-0.563508	0.186	0.186595	0.161294	0.170717	0.196698	0.191098	0.182121	0.0993081
66225	0	0	0	-1.088	-1.06934	-1.11769	-1.08261	-1.08728	-1.05309	-1.05554	-1.05797	-0.992	-0.988094	-1.00264	-0.998323	-0.996154	-0.989408	-0.966907	-1.02851	-0.817	-0.842405	-0.704706	-0.803283	-0.825302	-0.748902	-0.851879	-0.696692
66306	0	0	0	-0.288	-0.294343	-0.316695	-0.287606	-0.284284	-0.24309	-0.346545	-0.320969	-1.005	-0.996094	-0.991636	-1.02832	-1.01015	-1.00241	-0.982907	-1.04551	-0.386	-0.378405	-0.430706	-0.376283	-0.385302	-0.355902	-0.387879	-0.340692
66180	0	0	0	0.117	0.137657	0.0513051	0.108394	0.111716	0.15091	0.110455	0.162031	-0.989	-0.990094	-0.999636	-1.00032	-0.980154	-0.984408	-0.986907	-0.934508	-0.525	-0.529405	-0.444706	-0.515283	-0.534302	-0.443902	-0.530879	-0.519692
66179	0	0	0	0.034	0.0636575	0.0203051	0.0383937	0.0277157	0.0429096	0.00345533	0.024031	-0.902	-0.901094	-0.912636	-0.922323	-0.907154	-0.898408	-0.876907	-0.916508	-0.653	-0.668405	-0.547706	-0.644283	-0.658302	-0.567902	-0.668879	-0.673692
66307	0	0		-0.442	-0.412343	-0.473695	-0.436606	-0.433284	-0.42009	-0.407545	-0.412969	-1.347	-1.35209	-1.35764	-1.35732	-1.35215	-1.34441	-1.32891	-1.27951	-0.436	-0.446405	-0.396706	-0.431283	-0.439302	-0.374902	-0.473879	-0.425692
66317	0	0	0	-1.503	-1.52334	-1.52269	-1.50261	-1.50528	-1.48409	-1.46354	-1.45597	-1.199	-1.19609	-1.20964	-1.21132	-1.20415	-1.19641	-1.23891	-1.18851	-0.595	-0.596405	-0.517706	-0.604283	-0.595302	-0.510902	-0.576879	-0.474692
73395	0	0	0	-0.551	-0.533343	-0.582695	-0.537606	-0.537284	-0.54009	-0.576545	-0.536969	-0.268	-0.260094	-0.279636	-0.281323	-0.259154	-0.264408	-0.276907	-0.253508	-0.799	-0.801405	-0.693706	-0.792283	-0.808302	-0.758902	-0.793879	-0.705692
73403	0	0	0	-1.369	-1.38334	-1.40569	-1.36661	-1.36428	-1.33809	-1.36154	-1.32997	-0.227	-0.225094	-0.238636	-0.258323	-0.232154	-0.223408	-0.213907	-0.138508	-1.367	-1.38041	-1.12271	-1.35728	-1.3703	-1.2769	-1.36488	-1.14269
66175	0	0	0	-0.744	-0.718343	-0.775695	-0.737606	-0.747284	-0.71209	-0.787545	-0.710969	-0.934	-0.933094	-0.944636	-0.901323	-0.939154	-0.931408	-0.933907	-0.945508	-0.55	-0.560405	-0.429706	-0.542283	-0.561302	-0.478902	-0.561879	-0.475692
66174	0	0	0	0.303	0.333657	0.254305	0.305394	0.307716	0.27991	0.252455	NA	-0.067	-0.0700944	-0.078636	-0.0663232	-0.0721536	-0.0644079	-0.0439073	NA	-0.871	-0.862405	-0.823706	-0.861283	-0.875302	-0.856902	-0.825879	NA
66170	0	0	0	-0.712	-0.735343	-0.751695	-0.698606	-0.718284	-0.68309	-0.742545	-0.676969	-0.986	-0.986094	-0.997636	-0.975323	-0.977154	-0.983408	-0.984907	-1.06251	-0.989	-0.988405	-0.815706	-0.980283	-0.995302	-0.880902	-1.00688	-0.936692
66210	0	0		-1.667	-1.64034	-1.70269	-1.66461	-1.66128	-1.63809	-1.67354	-1.57597	-0.996	-0.986094	-1.00764	-1.03332	-1.00115	-1.00941	-0.997907	-0.997508	-1.443	-1.46441	-1.26171	-1.42328	-1.4583	-1.3319	-1.45388	-1.23569
66373	0	0		-0.557	-0.584343	-0.588695	-0.550606	-0.563284	-0.53809	-0.574545	-0.576969	-0.751	-0.754094	-0.737636	-0.760323	-0.742154	-0.749408	-0.775907	-0.702508	-0.17	-0.165405	-0.127706	-0.173283	-0.160302	-0.112902	-0.187879	-0.128692
66209	0	0	0	-1.667	-1.64034	-1.70569	-1.66061	-1.66528	-1.62609	-1.62154	-1.54697	-1.008	-1.01109	-1.01864	-1.03432	-0.999154	-1.00541	-1.06191	-1.05751	-1.075	-1.10041	-0.883706	-1.07728	-1.0763	-1.0009	-1.11388	-0.877692
66190	0	0	0	-1.816	-1.80134	-1.85569	-1.81161	-1.81528	-1.78709	-1.82954	-1.75197	-1.233	-1.22409	-1.24364	-1.24132	-1.22415	-1.22941	-1.26991	-1.16551	-0.528	-0.543405	-0.410706	-0.511283	-0.525302	-0.447902	-0.586879	-0.456692
66191	0	0	0	-1.189	-1.17034	-1.20569	-1.18061	-1.18828	-1.16809	-1.15754	-1.09797	-1.838	-1.83209	-1.82464	-1.82032	-1.82915	-1.83441	-1.87091	-1.90251	-1.107	-1.13041	-1.04871	-1.11028	-1.1143	-1.0049	-1.11688	-1.03669
66192	0	0	0	-1.357	-1.37034	-1.40669	-1.34761	-1.35028	-1.32309	-1.33054	-1.28897	-0.388	-0.386094	-0.399636	-0.386323	-0.379154	-0.385408	-0.432907	-0.371508	-0.83	-0.837405	-0.643706	-0.828283	-0.828302	-0.755902	-0.862879	-0.730692
66193	0	0	0	-1.042	-1.01934	-1.08369	-1.03261	-1.03528	-1.02109	-1.07554	-1.01097	0.715	0.723906	0.701364	0.729677	0.709846	0.716592	0.688093	0.743492	-1.19	-1.21441	-1.09671	-1.18528	-1.1913	-1.1329	-1.24688	-0.983692
66200	0	0	0	-1.24	-1.21534	-1.27869	-1.23661	-1.24628	-1.21009	-1.17754	-1.25097	-1.949	-1.94709	-1.95864	-1.94632	-1.94015	-1.94641	-1.96591	-2.06251	-0.723	-0.745405	-0.557706	-0.699283	-0.736302	-0.661902	-0.765879	-0.698692
66318	0	0	0	-1.586	-1.56334	-1.61969	-1.59061	-1.58128	-1.53509	-1.53254	-1.47697	-1.33	-1.33109	-1.34064	-1.32932	-1.32115	-1.34441	-1.34691	-1.25451	-1.418	-1.44041	-1.28571	-1.41328	-1.4283	-1.3739	-1.47388	-1.35369
66198	0	0	0	-1.386	-1.40334	-1.41469	-1.38461	-1.39228	-1.32009	-1.40054	-1.28597	-1.036	-1.04109	-1.02264	-1.04832	-1.02715	-1.03241	-1.09991	-0.974508	-1.132	-1.14141	-0.971706	-1.12228	-1.1313	-1.0259	-1.11988	-0.958692
66204	0	0	0	0.033	0.00665748	0.0043051	0.0273937	0.0217157	0.0189096	0.00745533	0.035031	-0.61	-0.609094	-0.596636	-0.607323	-0.601154	-0.607408	-0.630907	-0.527508	-0.245	-0.234405	-0.219706	-0.267283	-0.239302	-0.224902	-0.247879	-0.281692
66197	0	0	0	-0.912	-0.935343	-0.944695	-0.904606	-0.918284	-0.89809	-0.901545	-0.872969	-0.442	-0.444094	-0.428636	-0.438323	-0.433154	-0.439408	-0.474907	-0.521508	-0.926	-0.935405	-0.895706	-0.936283	-0.925302	-0.834902	-0.943879	-0.797692
66226	0	0	0	-0.948	-0.929343	-0.977695	-0.942606	-0.955284	-0.91409	-0.901545	-0.895969	-1.539	-1.53509	-1.54864	-1.52832	-1.53015	-1.53541	-1.58391	-1.50151	-0.665	-0.681405	-0.587706	-0.651283	-0.672302	-0.574902	-0.717879	-0.605692
66223	0	0		-0.125	-0.105343	-0.170695	-0.118606	-0.116284	-0.11009	-0.117545	-0.076969	-0.766	-0.765094	-0.777636	-0.769323	-0.757154	-0.762408	-0.823907	-0.757508	-0.785	-0.796405	-0.705706	-0.770283	-0.789302	-0.699902	-0.828879	-0.747692
66386	0	0		-1.122	-1.13434	-1.14969	-1.11661	-1.12128	-1.09609	-1.15754	-1.09497	0.205	0.211906	0.192364	0.184677	0.199846	0.207592	0.199093	0.267492	-0.958	-0.955405	-1.03971	-0.965283	-0.958302	-0.870902	-0.980879	-0.803692
66388	0	0		-0.413	-0.437343	-0.438695	-0.420606	-0.425284	-0.40609	-0.380545	-0.440969	-0.595	-0.588094	-0.581636	-0.576323	-0.586154	-0.592408	-0.621907	-0.538508	-0.684	-0.690405	-0.624706	-0.705283	-0.686302	-0.644902	-0.724879	-0.609692
66375	0	0	0	-0.49	-0.456343	-0.540695	-0.483606	-0.489284	-0.48809	-0.486545	-0.471969	-0.375	-0.374094	-0.386636	-0.399323	-0.380154	-0.372408	-0.400907	-0.289508	-0.339	-0.350405	-0.277706	-0.332283	-0.339302	-0.312902	-0.398879	-0.338692
66218	0	0	0	0.479	0.506657	0.448305	0.487394	0.477716	0.42891	0.478455	0.492031	-0.981	-0.982094	-0.967636	-0.991323	-0.972154	-0.976408	-1.01791	-1.05551	-0.589	-0.591405	-0.564706	-0.584283	-0.588302	-0.611902	-0.553879	-0.471692
66222	0	0	0	-0.148	-0.115343	-0.192695	-0.142606	-0.146284	-0.14409	-0.103545	-0.193969	-0.699	-0.696094	-0.710636	-0.689323	-0.690154	-0.694408	-0.730907	-0.640508	-0.205	-0.209405	-0.227706	-0.200283	-0.207302	-0.165902	-0.241879	-0.253692
66221	0	0	0	-1.132	-1.14034	-1.15669	-1.12861	-1.14028	-1.10009	-1.08354	-1.04997	-0.691	-0.696094	-0.701636	-0.711323	-0.696154	-0.687408	-0.723907	-0.645508	-1.108	-1.10041	-1.16271	-1.09828	-1.1083	-1.0569	-1.11988	-0.985692
66220	0	0	0	-1.201	-1.17234	-1.23469	-1.18661	-1.19928	-1.15809	-1.19654	-1.21897	-1.316	-1.32309	-1.32664	-1.32932	-1.32115	-1.31241	-1.30991	-1.27251	-0.58	-0.606405	-0.443706	-0.580283	-0.589302	-0.528902	-0.620879	-0.524692
66219	0	0		-1.258	-1.21834	-1.28269	-1.24961	-1.25628	-1.22209	-1.16754	-1.16097	-1.23	-1.22609	-1.24064	-1.24232	-1.22115	-1.22641	-1.27391	-1.14451	-1.21	-1.24041	-1.07971	-1.19828	-1.2193	-1.1489	-1.25488	-1.05469
66217	0	0		-0.578	-0.553343	-0.628695	-0.574606	-0.574284	-0.55509	-0.571545	-0.607969	-1.533	-1.53009	-1.54364	-1.52632	-1.52415	-1.53141	-1.59291	-1.54351	-0.841	-0.845405	-0.776706	-0.834283	-0.842302	-0.777902	-0.871879	-0.730692
66211	0	0	0	-0.081	-0.0653425	-0.123695	-0.0896063	-0.0802843	-0.0930904	-0.120545	0.021031	-0.602	-0.599094	-0.588636	-0.597323	-0.593154	-0.616408	-0.614907	-0.590508	-0.479	-0.483405	-0.505706	-0.481283	-0.474302	-0.445902	-0.488879	-0.500692
66212	0	0	0	-0.901	-0.871343	-0.935695	-0.902606	-0.909284	-0.88009	-0.876545	-0.835969	-0.868	-0.872094	-0.878636	-0.867323	-0.873154	-0.865408	-0.847907	-0.883508	-0.805	-0.811405	-0.668706	-0.804283	-0.802302	-0.726902	-0.814879	-0.738692
66214	0	0	0	-0.854	-0.862343	-0.894695	-0.852606	-0.855284	-0.82309	-0.858545	-0.854969	-1.195	-1.20209	-1.20464	-1.20032	-1.20015	-1.19141	-1.16891	-1.13251	-0.736	-0.728405	-0.603706	-0.719283	-0.741302	-0.663902	-0.752879	-0.682692
66215	0	0	0	-0.75	-0.721343	-0.793695	-0.753606	-0.757284	-0.73009	-0.726545	-0.720969	-0.936	-0.940094	-0.946636	-0.925323	-0.927154	-0.932408	-0.939907	-0.891508	-0.208	-0.216405	-0.133706	-0.207283	-0.212302	-0.196902	-0.241879	-0.279692
66389	0	0	0	-1.118	-1.12834	-1.15169	-1.11061	-1.11628	-1.08209	-1.07754	-1.07097	-0.269	-0.270094	-0.280636	-0.290323	-0.274154	-0.265408	-0.275907	-0.192508	-0.674	-0.664405	-0.595706	-0.657283	-0.682302	-0.635902	-0.682879	-0.588692
66234	0	0	0	0.099	0.135657	0.0523051	0.0973937	0.0977157	0.0939096	0.132455	0.101031	-1.325	-1.32809	-1.33564	-1.30132	-1.31615	-1.32241	-1.34691	-1.28751	0.12	0.111595	0.197294	0.116717	0.118698	0.174098	0.0461207	0.0283081
66377	0	0	0	-0.979	-1.00434	-1.01569	-0.973606	-0.991284	-0.96209	-0.925545	-0.906969	-0.17	-0.169094	-0.182636	-0.159323	-0.175154	-0.168408	-0.171907	-0.168508	-0.421	-0.416405	-0.337706	-0.405283	-0.421302	-0.350902	-0.429879	-0.331692
66233	0	0	0	-0.707	-0.674343	-0.739695	-0.718606	-0.711284	-0.69809	-0.731545	-0.698969	-1.723	-1.72509	-1.70964	-1.71832	-1.71415	-1.72141	-1.74091	-1.67651	-0.588	-0.587405	-0.499706	-0.595283	-0.588302	-0.510902	-0.602879	-0.581692
66232	0	0	0	-0.592	-0.585343	-0.625695	-0.613606	-0.592284	-0.60509	-0.606545	-0.546969	-1.181	-1.18509	-1.19164	-1.15732	-1.17215	-1.17841	-1.19691	-1.13551	-0.489	-0.496405	-0.450706	-0.481283	-0.489302	-0.466902	-0.515879	-0.589692
66231	0	0	0	-0.731	-0.709343	-0.785695	-0.743606	-0.741284	-0.74409	-0.709545	-0.684969	-1.901	-1.89309	-1.88764	-1.87832	-1.89215	-1.91541	-1.88391	-1.93551	-0.735	-0.747405	-0.687706	-0.729283	-0.739302	-0.659902	-0.755879	-0.704692
66390	0	0	0	-0.934	-0.901343	-0.980695	-0.924606	-0.932284	-0.89709	-0.924545	-0.878969	-0.375	-0.382094	-0.386636	-0.377323	-0.366154	-0.372408	-0.391907	-0.269508	-0.991	-1.00341	-0.915706	-0.970283	-0.991302	-0.907902	-1.01288	-0.879692
66229	0	0	0	-1.024	-0.993343	-1.06369	-1.01961	-1.02128	-0.99509	-1.02554	-1.00397	-0.941	-0.942094	-0.951636	-0.957323	-0.946154	-0.937408	-0.931907	-0.916508	-0.954	-0.962405	-0.803706	-0.937283	-0.962302	-0.898902	-0.988879	-0.941692
66228	0	0	0	-0.33	-0.297343	-0.369695	-0.319606	-0.332284	-0.30409	-0.376545	-0.304969	-0.144	-0.142094	-0.154636	-0.161323	-0.149154	-0.141408	-0.130907	-0.0975076	-0.453	-0.452405	-0.362706	-0.435283	-0.460302	-0.433902	-0.479879	-0.449692
66259	0	0	0	-1.185	-1.16134	-1.22569	-1.18161	-1.18428	-1.17509	-1.18354	-1.10497	-0.793	-0.802094	-0.803636	-0.813323	-0.798154	-0.789408	-0.745907	-0.846508	-1.206	-1.22741	-1.05371	-1.18728	-1.2133	-1.2069	-1.20388	-1.03269
66244	0	0	0	-0.809	-0.786343	-0.839695	-0.798606	-0.810284	-0.78909	-0.757545	-0.738969	-1.494	-1.49109	-1.50364	-1.50132	-1.48515	-1.49141	-1.53091	-1.48851	-0.888	-0.899405	-0.735706	-0.889283	-0.895302	-0.801902	-0.884879	-0.739692
66245	0	0		-0.82	-0.850343	-0.873695	-0.829606	-0.827284	-0.78709	-0.776545	-0.807969	-1.138	-1.14209	-1.14864	-1.14732	-1.12915	-1.13541	-1.14291	-1.26551	-1.066	-1.07241	-1.00471	-1.07928	-1.0643	-0.972902	-1.06488	-1.03069
66246	0	0	0	-1.123	-1.09134	-1.16269	-1.11661	-1.11528	-1.09009	-1.13954	-1.07197	-1.191	-1.18909	-1.20164	-1.18932	-1.19615	-1.18741	-1.21391	-1.17851	-0.768	-0.776405	-0.627706	-0.745283	-0.774302	-0.690902	-0.816879	-0.686692
66247	0	0	0	-1.232	-1.20134	-1.27369	-1.23561	-1.23428	-1.19109	-1.21454	-1.15097	-1.171	-1.16809	-1.18164	-1.19032	-1.17615	-1.16841	-1.19091	-1.09651	-1.009	-1.03441	-0.936706	-0.999283	-1.0183	-0.955902	-1.02988	-0.884692
66602	0	0	0	-1.123	-1.11234	-1.15169	-1.11961	-1.13528	-1.10409	-1.14454	-1.12297	-1.581	-1.57509	-1.59164	-1.56732	-1.57215	-1.57841	-1.63291	-1.60851	-1.433	-1.45841	-1.29471	-1.43228	-1.4353	-1.3109	-1.44888	-1.29469
73366	0	0	0	-0.843	-0.830343	-0.873695	-0.844606	-0.849284	-0.79409	-0.856545	-0.777969	-1.52	-1.52709	-1.50664	-1.50532	-1.51115	-1.51741	-1.52191	-1.48751	-0.951	-0.970405	-0.844706	-0.942283	-0.957302	-0.870902	-0.917879	-0.877692
66249	0	0	0	-1.347	-1.32734	-1.37469	-1.34061	-1.34028	-1.31709	-1.36054	-1.29297	-1.435	-1.43409	-1.44464	-1.45032	-1.43915	-1.43141	-1.41191	-1.47651	-0.936	-0.954405	-0.761706	-0.916283	-0.943302	-0.845902	-0.935879	-0.788692
66606	0	0	0	-1.315	-1.32634	-1.35569	-1.30961	-1.30828	-1.27309	-1.29854	-1.21797	-0.84	-0.841094	-0.850636	-0.851323	-0.845154	-0.837408	-0.792907	-0.847508	-0.984	-0.984405	-0.819706	-0.971283	-0.989302	-0.910902	-1.01588	-0.814692
66260	0	0	0	-0.986	-1.00234	-1.03669	-0.983606	-0.978284	-0.95609	-0.974545	-0.961969	-1.623	-1.61909	-1.63264	-1.59632	-1.61415	-1.61841	-1.63191	-1.53551	-0.864	-0.859405	-0.777706	-0.858283	-0.870302	-0.871902	-0.885879	-0.730692
66261	0	0	0	-1.124	-1.09434	-1.16369	-1.12561	-1.13128	-1.10409	-1.06154	-1.06797	-1.516	-1.51709	-1.52664	-1.50832	-1.50715	-1.53141	-1.52791	-1.43851	-0.496	-0.513405	-0.367706	-0.477283	-0.507302	-0.454902	-0.521879	-0.457692
66287	0	0	0	-0.488	-0.455343	-0.528695	-0.476606	-0.480284	-0.45709	-0.489545	-0.444969	0.307	0.315906	0.295364	0.307677	0.301846	0.310592	0.311093	0.401492	-0.995	-0.995405	-0.875706	-0.972283	-1.0043	-0.896902	-0.982879	-0.867692
66295	0	0	0	-1.063	-1.08334	-1.11669	-1.06361	-1.06428	-1.05909	-1.07054	-1.03597	-0.974	-0.981094	-0.985636	-0.985323	-0.965154	-0.969408	-0.951907	-1.09451	-0.467	-0.459405	-0.492706	-0.482283	-0.463302	-0.485902	-0.456879	-0.545692
66296	0	0	0	-0.601	-0.632343	-0.643695	-0.615606	-0.605284	-0.61009	-0.621545	-0.633969	-0.781	-0.786094	-0.793636	-0.751323	-0.772154	-0.779408	-0.818907	-0.808508	-0.726	-0.728405	-0.693706	-0.738283	-0.725302	-0.642902	-0.753879	-0.693692
66272	0	0	0	0.212	0.230657	0.161305	0.221394	0.209716	0.19991	0.217455	0.233031	-0.482	-0.477094	-0.468636	-0.461323	-0.487154	-0.497408	-0.481907	-0.428508	-0.35	-0.351405	-0.483706	-0.337283	-0.349302	-0.297902	-0.387879	-0.423692
66274	0	0	0	-1.008	-0.989343	-1.04169	-1.01161	-1.01928	-1.02909	-1.05954	-1.06197	-1.1	-1.09409	-1.08664	-1.10932	-1.09115	-1.11441	-1.11691	-1.14451	-1.156	-1.18041	-1.07671	-1.15328	-1.1593	-1.0739	-1.12288	-1.08469
[truncated: 3,878 more rows]
